# Supplementary material for: (E)-5-(2-Thienylmethyl­eneamino)quinolin-8-ol
Source: Acta Crystallogr Sect E Struct Rep Online. 2007 Dec 21;64(Pt 1):o316. doi: 10.1107/S1600536807066652 (PMC2915360; doi:10.1107/S1600536807066652)
Supplement: Supplementary file 1 [file e-64-0o316-sup1.cif]

##############################################################################
###                                                                        ###
###        Electronic paper (Acta Crystallographica Section E)             ###
###                                                                        ###
##############################################################################
#                                                                            #
# This CIF contains the data in a paper accepted for publication in Acta     #
# Crystallographica Section E. It conforms to the requirements of Notes      #
# for Authors for Section E, and has been peer reviewed under the auspices   #
# of the IUCr Commission on Journals.                                        #
#                                                                            #
# Full details of the Crystallographic Information File format               #
# are given in the paper "The Crystallographic Information File (CIF):       #
# a New Standard Archive File for Crystallography" by S. R. Hall, F. H.      #
# Allen and I. D. Brown [Acta Cryst. (1991), A47, 655-685].                  #
#                                                                            #
# The current version of the core CIF dictionary is obtainable from          #
# ftp://ftp.iucr.org/pub/cif_core.dic. The current version number is 2.1.    #
#                                                                            #
# Software is freely available for graphical display of the structure(s) in  #
# this CIF.  For information consult the CIF home page http://www.iucr.org/  #
# cif/home.html                                                              #
#                                                                            #
##############################################################################
                                             
data_I
_audit_creation_method     SHELXL-97
_chemical_name_systematic
;
(<i>E</i>)-5-(2-Thienylmethyleneamino)quinolin-8-ol
;
_chemical_name_common     ?
_chemical_formula_moiety     'C14 H10 N2 O S'
_chemical_formula_sum     'C14 H10 N2 O S'
_chemical_formula_iupac     'C14 H10 N2 O S'
_chemical_formula_weight     254.30
_chemical_melting_point     ?
_symmetry_cell_setting     monoclinic
_symmetry_space_group_name_H-M     'P 21/c'
_symmetry_space_group_name_hall     '-P 2ybc'
loop_
    _symmetry_equiv_pos_as_xyz
    'x, y, z'
    '-x, y+1/2, -z+1/2'
    '-x, -y, -z'
    'x, -y-1/2, z-1/2'
_cell_length_a     7.6798(4)
_cell_length_b     9.8592(4)
_cell_length_c     15.7512(7)
_cell_angle_alpha     90.00
_cell_angle_beta     92.926(2)
_cell_angle_gamma     90.00
_cell_volume     1191.07(9)
_cell_formula_units_Z     4
_cell_measurement_reflns_used     7426
_cell_measurement_theta_min     5.29
_cell_measurement_theta_max     72.91
_cell_measurement_temperature     150(2)
_exptl_crystal_description     block
_exptl_crystal_colour     yellow
_exptl_crystal_size_max     0.07
_exptl_crystal_size_mid     0.05
_exptl_crystal_size_min     0.05
_exptl_crystal_density_diffrn     1.418
_exptl_crystal_density_meas     ?
_exptl_crystal_density_method     'not measured'
_exptl_crystal_F_000     528
_exptl_absorpt_coefficient_mu     2.312
_exptl_absorpt_correction_type     multi-scan
_exptl_absorpt_process_details     '(SADABS; Sheldrick, 1996)'
_exptl_absorpt_correction_T_min     0.8549
_exptl_absorpt_correction_T_max     0.8932
_exptl_special_details
;
;
_diffrn_ambient_temperature     150(2)
_diffrn_radiation_type     CuK\a
_diffrn_radiation_wavelength     1.54178
_diffrn_radiation_source     'Rotating Anode'
_diffrn_radiation_monochromator     'Montel 200 optics'
_diffrn_measurement_device_type     'Bruker SMART 6000'
_diffrn_measurement_method     '\f and \w'
_diffrn_detector_area_resol_mean     5.5
_diffrn_reflns_number     31904
_diffrn_reflns_av_R_equivalents     0.0639
_diffrn_reflns_av_sigmaI/netI     0.0185
_diffrn_reflns_theta_min     5.29
_diffrn_reflns_theta_max     73.16
_diffrn_reflns_theta_full     73.16
_diffrn_measured_fraction_theta_max     0.992
_diffrn_measured_fraction_theta_full     0.992
_diffrn_reflns_limit_h_min     -9
_diffrn_reflns_limit_h_max     9
_diffrn_reflns_limit_k_min     -12
_diffrn_reflns_limit_k_max     11
_diffrn_reflns_limit_l_min     -19
_diffrn_reflns_limit_l_max     19
_diffrn_standards_number     5
_diffrn_standards_interval_count     ?
_diffrn_standards_interval_time     1080
_diffrn_standards_decay_%     0.00
_refine_special_details
;
Refinement of F^2^ against ALL reflections. The weighted R-factor wR and
goodness of fit S are based on F^2^, conventional R-factors R are based on F,
with F set to zero for negative F^2^. The threshold expression of F^2^ >
2sigma(F^2^) is used only for calculating R-factors(gt) etc. and is not
relevant to the choice of reflections for refinement. R-factors based on F^2^
are statistically about twice as large as those based on F, and R- factors
based on ALL data will be even larger.
;
_reflns_number_total     2377
_reflns_number_gt     2152
_reflns_threshold_expression     I>2\s(I)
_refine_ls_structure_factor_coef     Fsqd
_refine_ls_matrix_type     full
_refine_ls_R_factor_all     0.0565
_refine_ls_R_factor_gt     0.0537
_refine_ls_wR_factor_gt     0.1360
_refine_ls_wR_factor_ref     0.1388
_refine_ls_goodness_of_fit_ref     1.110
_refine_ls_restrained_S_all     1.110
_refine_ls_number_reflns     2377
_refine_ls_number_parameters     164
_refine_ls_number_restraints     0
_refine_ls_hydrogen_treatment     constr
_refine_ls_weighting_scheme     calc
_refine_ls_weighting_details
          'calc w=1/[\s^2^(Fo^2^)+(0.0968P)^2^+0.157P] where P=(Fo^2^+2Fc^2^)/3'
_atom_sites_solution_hydrogens     geom
_atom_sites_solution_primary     direct
_atom_sites_solution_secondary     difmap
_refine_ls_shift/su_max     0.000
_refine_ls_shift/su_mean     0.000
_refine_diff_density_max     0.422
_refine_diff_density_min     -0.619
_refine_ls_extinction_method     none
_refine_ls_extinction_coef     ?
loop_
    _atom_type_symbol
    _atom_type_description
    _atom_type_scat_dispersion_real
    _atom_type_scat_dispersion_imag
    _atom_type_scat_source
    'C' 'C' 0.0181 0.0091
                         'International Tables Vol C Tables 4.2.6.8 and 6.1.1.4'
    'H' 'H' 0.0000 0.0000
                         'International Tables Vol C Tables 4.2.6.8 and 6.1.1.4'
    'N' 'N' 0.0311 0.0180
                         'International Tables Vol C Tables 4.2.6.8 and 6.1.1.4'
    'O' 'O' 0.0492 0.0322
                         'International Tables Vol C Tables 4.2.6.8 and 6.1.1.4'
    'S' 'S' 0.3331 0.5567
                         'International Tables Vol C Tables 4.2.6.8 and 6.1.1.4'
_computing_data_collection     'SMART (Bruker, 2003)'
_computing_cell_refinement     'SMART (Bruker, 2003)'
_computing_data_reduction     'SAINT (Bruker, 2004)'
_computing_structure_solution     'SHELXS97 (Sheldrick, 1997)'
_computing_structure_refinement     'SHELXL97 (Sheldrick, 1997)'
_computing_molecular_graphics
                           'ORTEP-3 (Farrugia, 1997) and SHELXTL (Bruker, 1997)'
_computing_publication_material     'UdMX (Marris, 2004)'
loop_
    _atom_site_type_symbol
    _atom_site_label
    _atom_site_fract_x
    _atom_site_fract_y
    _atom_site_fract_z
    _atom_site_U_iso_or_equiv
    _atom_site_adp_type
    _atom_site_calc_flag
    _atom_site_refinement_flags
    _atom_site_occupancy
    _atom_site_disorder_assembly
    _atom_site_disorder_group
    S S1 0.43366(6) 0.82399(4) 0.21499(3) 0.0464(2) Uani d . 1 . .
    O O1 0.10263(18) 0.13156(13) -0.09352(7) 0.0446(3) Uani d . 1 . .
    H H1 0.0556 0.0746 -0.0623 0.067 Uiso calc R 1 . .
    N N1 0.0099(2) 0.14942(15) 0.07194(9) 0.0394(3) Uani d . 1 . .
    N N2 0.29207(18) 0.59227(14) 0.09825(9) 0.0406(3) Uani d . 1 . .
    C C1 -0.0336(3) 0.16030(18) 0.15190(11) 0.0449(4) Uani d . 1 . .
    H H1A -0.0985 0.0886 0.1752 0.054 Uiso calc R 1 . .
    C C2 0.0107(3) 0.2718(2) 0.20431(11) 0.0460(4) Uani d . 1 . .
    H H2 -0.0225 0.2741 0.2616 0.055 Uiso calc R 1 . .
    C C3 0.1018(2) 0.37649(19) 0.17187(11) 0.0419(4) Uani d . 1 . .
    H H3 0.1327 0.4524 0.2066 0.050 Uiso calc R 1 . .
    C C4 0.1505(2) 0.37229(17) 0.08639(10) 0.0361(4) Uani d . 1 . .
    C C5 0.2413(2) 0.47908(17) 0.04695(11) 0.0373(4) Uani d . 1 . .
    C C6 0.2810(2) 0.46462(17) -0.03706(11) 0.0393(4) Uani d . 1 . .
    H H6 0.3422 0.5352 -0.0637 0.047 Uiso calc R 1 . .
    C C7 0.2332(2) 0.34810(17) -0.08420(11) 0.0397(4) Uani d . 1 . .
    H H7 0.2618 0.3414 -0.1420 0.048 Uiso calc R 1 . .
    C C8 0.1456(2) 0.24404(17) -0.04735(10) 0.0367(4) Uani d . 1 . .
    C C9 0.1013(2) 0.25436(16) 0.03912(9) 0.0354(4) Uani d . 1 . .
    C C10 0.3002(2) 0.70894(18) 0.06355(12) 0.0424(4) Uani d . 1 . .
    H H10 0.2655 0.7176 0.0050 0.051 Uiso calc R 1 . .
    C C11 0.3600(2) 0.82854(16) 0.10947(12) 0.0420(4) Uani d . 1 . .
    C C12 0.3671(3) 0.95730(19) 0.07858(13) 0.0529(5) Uani d . 1 . .
    H H12 0.3312 0.9809 0.0219 0.063 Uiso calc R 1 . .
    C C13 0.4333(3) 1.0526(2) 0.13929(14) 0.0554(5) Uani d . 1 . .
    H H13 0.4470 1.1465 0.1277 0.066 Uiso calc R 1 . .
    C C14 0.4751(3) 0.99469(18) 0.21584(12) 0.0474(4) Uani d . 1 . .
    H H14 0.5216 1.0430 0.2640 0.057 Uiso calc R 1 . .
loop_
    _atom_site_aniso_label
    _atom_site_aniso_U_11
    _atom_site_aniso_U_22
    _atom_site_aniso_U_33
    _atom_site_aniso_U_12
    _atom_site_aniso_U_13
    _atom_site_aniso_U_23
    S1 0.0614(3) 0.0305(3) 0.0465(3) 0.00053(17) -0.0045(2) -0.00223(15)
    O1 0.0632(8) 0.0393(7) 0.0312(6) -0.0135(6) 0.0022(5) -0.0040(5)
    N1 0.0495(8) 0.0376(7) 0.0305(7) -0.0066(6) -0.0034(6) 0.0002(5)
    N2 0.0402(7) 0.0350(8) 0.0461(8) -0.0009(6) -0.0026(6) -0.0081(6)
    C1 0.0552(10) 0.0457(10) 0.0337(9) -0.0069(8) 0.0013(7) 0.0017(7)
    C2 0.0556(10) 0.0502(10) 0.0321(8) -0.0020(8) 0.0006(7) -0.0043(7)
    C3 0.0462(9) 0.0418(9) 0.0371(8) 0.0000(7) -0.0033(7) -0.0080(7)
    C4 0.0356(8) 0.0356(8) 0.0365(8) 0.0022(7) -0.0050(6) -0.0033(6)
    C5 0.0358(8) 0.0332(8) 0.0424(8) 0.0004(6) -0.0040(6) -0.0045(6)
    C6 0.0392(8) 0.0358(9) 0.0427(9) -0.0050(6) 0.0006(6) 0.0001(6)
    C7 0.0443(9) 0.0401(9) 0.0347(8) -0.0039(7) 0.0011(7) -0.0018(7)
    C8 0.0406(8) 0.0365(8) 0.0326(8) -0.0032(7) -0.0034(6) -0.0032(6)
    C9 0.0371(8) 0.0361(8) 0.0325(8) -0.0022(6) -0.0046(6) -0.0004(6)
    C10 0.0407(9) 0.0380(9) 0.0477(10) 0.0032(7) -0.0068(7) -0.0028(7)
    C11 0.0409(9) 0.0358(9) 0.0485(10) 0.0036(7) -0.0051(7) -0.0027(7)
    C12 0.0643(12) 0.0380(10) 0.0547(11) 0.0023(9) -0.0136(9) 0.0024(8)
    C13 0.0691(13) 0.0313(9) 0.0639(12) 0.0002(8) -0.0130(10) 0.0005(8)
    C14 0.0541(10) 0.0317(9) 0.0555(11) 0.0014(8) -0.0064(8) -0.0072(7)
_geom_special_details
;
All e.s.d.'s (except the e.s.d. in the dihedral angle between two l.s. planes)
are estimated using the full covariance matrix. The cell e.s.d.'s are taken
into account individually in the estimation of e.s.d.'s in distances, angles
and torsion angles; correlations between e.s.d.'s in cell parameters are only
used when they are defined by crystal symmetry. An approximate (isotropic)
treatment of cell e.s.d.'s is used for estimating e.s.d.'s involving l.s.
planes.
;
loop_
    _geom_bond_atom_site_label_1
    _geom_bond_atom_site_label_2
    _geom_bond_site_symmetry_2
    _geom_bond_distance
    _geom_bond_publ_flag
    S1 C14 . 1.7127(18) ?
    S1 C11 . 1.7289(19) ?
    O1 C8 . 1.358(2) ?
    O1 H1 . 0.8400 ?
    N1 C1 . 1.324(2) ?
    N1 C9 . 1.367(2) ?
    N2 C10 . 1.276(2) ?
    N2 C5 . 1.421(2) ?
    C1 C2 . 1.406(3) ?
    C1 H1A . 0.9500 ?
    C2 C3 . 1.361(3) ?
    C2 H2 . 0.9500 ?
    C3 C4 . 1.416(2) ?
    C3 H3 . 0.9500 ?
    C4 C9 . 1.421(2) ?
    C4 C5 . 1.423(2) ?
    C5 C6 . 1.380(2) ?
    C6 C7 . 1.406(2) ?
    C6 H6 . 0.9500 ?
    C7 C8 . 1.372(2) ?
    C7 H7 . 0.9500 ?
    C8 C9 . 1.424(2) ?
    C10 C11 . 1.446(2) ?
    C10 H10 . 0.9500 ?
    C11 C12 . 1.362(3) ?
    C12 C13 . 1.417(3) ?
    C12 H12 . 0.9500 ?
    C13 C14 . 1.358(3) ?
    C13 H13 . 0.9500 ?
    C14 H14 . 0.9500 ?
loop_
    _geom_angle_atom_site_label_1
    _geom_angle_atom_site_label_2
    _geom_angle_atom_site_label_3
    _geom_angle_site_symmetry_1
    _geom_angle_site_symmetry_3
    _geom_angle
    _geom_angle_publ_flag
    C14 S1 C11 . . 91.92(9) ?
    C8 O1 H1 . . 109.5 ?
    C1 N1 C9 . . 117.25(14) ?
    C10 N2 C5 . . 118.84(15) ?
    N1 C1 C2 . . 123.84(17) ?
    N1 C1 H1A . . 118.1 ?
    C2 C1 H1A . . 118.1 ?
    C3 C2 C1 . . 119.08(16) ?
    C3 C2 H2 . . 120.5 ?
    C1 C2 H2 . . 120.5 ?
    C2 C3 C4 . . 120.04(16) ?
    C2 C3 H3 . . 120.0 ?
    C4 C3 H3 . . 120.0 ?
    C3 C4 C9 . . 116.48(15) ?
    C3 C4 C5 . . 123.54(15) ?
    C9 C4 C5 . . 119.98(15) ?
    C6 C5 N2 . . 123.97(15) ?
    C6 C5 C4 . . 118.63(15) ?
    N2 C5 C4 . . 117.35(15) ?
    C5 C6 C7 . . 121.74(16) ?
    C5 C6 H6 . . 119.1 ?
    C7 C6 H6 . . 119.1 ?
    C8 C7 C6 . . 120.53(16) ?
    C8 C7 H7 . . 119.7 ?
    C6 C7 H7 . . 119.7 ?
    O1 C8 C7 . . 119.70(14) ?
    O1 C8 C9 . . 120.47(14) ?
    C7 C8 C9 . . 119.83(15) ?
    N1 C9 C4 . . 123.30(14) ?
    N1 C9 C8 . . 117.39(14) ?
    C4 C9 C8 . . 119.30(15) ?
    N2 C10 C11 . . 122.82(17) ?
    N2 C10 H10 . . 118.6 ?
    C11 C10 H10 . . 118.6 ?
    C12 C11 C10 . . 126.81(18) ?
    C12 C11 S1 . . 110.52(14) ?
    C10 C11 S1 . . 122.67(13) ?
    C11 C12 C13 . . 113.39(18) ?
    C11 C12 H12 . . 123.3 ?
    C13 C12 H12 . . 123.3 ?
    C14 C13 C12 . . 112.38(18) ?
    C14 C13 H13 . . 123.8 ?
    C12 C13 H13 . . 123.8 ?
    C13 C14 S1 . . 111.78(14) ?
    C13 C14 H14 . . 124.1 ?
    S1 C14 H14 . . 124.1 ?
loop_
    _geom_torsion_atom_site_label_1
    _geom_torsion_atom_site_label_2
    _geom_torsion_atom_site_label_3
    _geom_torsion_atom_site_label_4
    _geom_torsion_site_symmetry_1
    _geom_torsion_site_symmetry_2
    _geom_torsion_site_symmetry_3
    _geom_torsion_site_symmetry_4
    _geom_torsion
    _geom_torsion_publ_flag
    C9 N1 C1 C2 . . . . -0.8(3) ?
    N1 C1 C2 C3 . . . . 0.8(3) ?
    C1 C2 C3 C4 . . . . 0.1(3) ?
    C2 C3 C4 C9 . . . . -0.8(2) ?
    C2 C3 C4 C5 . . . . 178.12(16) ?
    C10 N2 C5 C6 . . . . 33.6(2) ?
    C10 N2 C5 C4 . . . . -149.15(16) ?
    C3 C4 C5 C6 . . . . -179.47(15) ?
    C9 C4 C5 C6 . . . . -0.6(2) ?
    C3 C4 C5 N2 . . . . 3.2(2) ?
    C9 C4 C5 N2 . . . . -177.93(14) ?
    N2 C5 C6 C7 . . . . 177.58(15) ?
    C4 C5 C6 C7 . . . . 0.4(2) ?
    C5 C6 C7 C8 . . . . -0.4(3) ?
    C6 C7 C8 O1 . . . . -179.12(15) ?
    C6 C7 C8 C9 . . . . 0.5(3) ?
    C1 N1 C9 C4 . . . . 0.0(2) ?
    C1 N1 C9 C8 . . . . -178.93(16) ?
    C3 C4 C9 N1 . . . . 0.8(2) ?
    C5 C4 C9 N1 . . . . -178.15(15) ?
    C3 C4 C9 C8 . . . . 179.70(15) ?
    C5 C4 C9 C8 . . . . 0.7(2) ?
    O1 C8 C9 N1 . . . . -2.1(2) ?
    C7 C8 C9 N1 . . . . 178.23(15) ?
    O1 C8 C9 C4 . . . . 178.95(14) ?
    C7 C8 C9 C4 . . . . -0.7(2) ?
    C5 N2 C10 C11 . . . . -176.40(16) ?
    N2 C10 C11 C12 . . . . -177.5(2) ?
    N2 C10 C11 S1 . . . . 2.4(3) ?
    C14 S1 C11 C12 . . . . -0.57(17) ?
    C14 S1 C11 C10 . . . . 179.52(17) ?
    C10 C11 C12 C13 . . . . -179.54(19) ?
    S1 C11 C12 C13 . . . . 0.6(2) ?
    C11 C12 C13 C14 . . . . -0.2(3) ?
    C12 C13 C14 S1 . . . . -0.2(2) ?
    C11 S1 C14 C13 . . . . 0.45(17) ?
loop_
    _geom_hbond_atom_site_label_D
    _geom_hbond_atom_site_label_H
    _geom_hbond_atom_site_label_A
    _geom_hbond_site_symmetry_A
    _geom_hbond_distance_DH
    _geom_hbond_distance_HA
    _geom_hbond_distance_DA
    _geom_hbond_angle_DHA
    _geom_hbond_publ_flag
    O1 H1 N1 3_555 0.840 2.269 2.927(2) 135.5 y
data_global
_journal_date_recd_electronic     2007-12-06
_journal_date_accepted     2007-12-12
_journal_name_full     'Acta Crystallographica, Section E'
_journal_year     2008
_journal_volume     64
_journal_issue      1
_journal_page_first     o316
_journal_page_last     o316
_journal_paper_category     QO
_journal_coeditor_code     NG2406
_publ_contact_author_name     'W. Skene'
_publ_contact_author_address
;
2900, \'Edouard-Montpetit, Montr\'eal, Qc, Canada
;
_publ_contact_author_email     w.skene@umontreal.ca
_publ_contact_author_fax     ?
_publ_contact_author_phone     ?
_publ_section_title
;
(<i>E</i>)-5-(2-Thienylmethyleneamino)quinolin-8-ol
;
loop_
    _publ_author_name
    _publ_author_footnote
    _publ_author_address
    'Dufresne, St\'ephane' .
;
Department of Chemistry, University of Montreal, CP 6128, succ. Centre-ville,
Montr\'eal, Qu\'ebec, Canada H3C 3J7
;
    'Bourque, Alex N.' .
;
Department of Chemistry, University of Montreal, CP 6128, succ. Centre-ville,
Montr\'eal, Qu\'ebec, Canada H3C 3J7
;
    'Skene, W. G.' .
;
Department of Chemistry, University of Montreal, CP 6128, succ. Centre-ville,
Montr\'eal, Qu\'ebec, Canada H3C 3J7
;
