# Supplementary material for: (E)-5-(2-Thienylmethyl­eneamino)quinolin-8-ol
Source: Acta Crystallogr Sect E Struct Rep Online. 2007 Dec 21;64(Pt 1):o316. doi: 10.1107/S1600536807066652 (PMC2915360; doi:10.1107/S1600536807066652)
Supplement: Supplementary file 2 [file e-64-0o316-Isup2.hkl]

# 
# h,k,l, Fc-squared, Fo-squared, sigma(Fo-squared) and status flag 
# 
data_I
_shelx_title ' sken39 in P2(1)/c' 
_shelx_refln_list_code          4 
_shelx_F_calc_maximum      187.35 
_exptl_crystal_F_000       528.00 
_reflns_d_resolution_high  0.8054 
 
loop_ 
 _symmetry_equiv_pos_as_xyz 
 'x, y, z' 
 '-x, y+1/2, -z+1/2' 
 '-x, -y, -z' 
 'x, -y-1/2, z-1/2' 
 
_cell_length_a     7.6798 
_cell_length_b     9.8592 
_cell_length_c    15.7512 
_cell_angle_alpha  90.000 
_cell_angle_beta   92.926 
_cell_angle_gamma  90.000 
 
_shelx_F_squared_multiplier     1.000 
 
loop_ 
 _refln_index_h 
 _refln_index_k 
 _refln_index_l 
 _refln_F_squared_calc 
 _refln_F_squared_meas 
 _refln_F_squared_sigma 
 _refln_observed_status 
   1   0   0      265.69      253.45     10.82 o 
   2   0   0     1279.84     1151.45     20.17 o 
   3   0   0      327.38      340.60      8.85 o 
   4   0   0       13.37       17.65      1.06 o 
   5   0   0      117.86      127.04      4.34 o 
   6   0   0      152.64      145.64      5.93 o 
   7   0   0      591.79      591.54     27.14 o 
   8   0   0       27.67       22.70      1.77 o 
   9   0   0       57.91       70.98      2.22 o 
   1   1   0      246.08      273.34      2.38 o 
   2   1   0    18109.78     9290.20     79.51 o 
   3   1   0       14.36       17.76      0.60 o 
   4   1   0       47.80       35.99      0.99 o 
   5   1   0      261.23      302.92      3.84 o 
   6   1   0        2.52        3.03      0.58 o 
   7   1   0      200.19      195.18      3.91 o 
   8   1   0       20.70       19.93      1.36 o 
   9   1   0       29.30       33.48      1.99 o 
   0   2   0     1545.66     1485.37     18.95 o 
   1   2   0     4800.82     4326.38     42.12 o 
   2   2   0     1540.61     1595.81     14.10 o 
   3   2   0       55.81       76.01      0.94 o 
   4   2   0      235.30      278.95      3.87 o 
   5   2   0      101.81      102.53      1.82 o 
   6   2   0        7.13        9.35      0.81 o 
   7   2   0      108.86      103.90      2.76 o 
   8   2   0        8.46       11.96      1.12 o 
   9   2   0       37.56       43.07      2.49 o 
   1   3   0      252.81      248.70      2.96 o 
   2   3   0        4.12        7.32      0.33 o 
   3   3   0       18.84       14.19      0.50 o 
   4   3   0      102.83       98.57      3.48 o 
   5   3   0      158.55      170.75      4.38 o 
   6   3   0       17.84       14.93      1.34 o 
   7   3   0        2.41        3.55      1.01 o 
   8   3   0        0.19       -0.36      0.73 o 
   9   3   0        2.09        2.90      0.75 o 
   0   4   0      312.18      272.25      5.71 o 
   1   4   0      940.94     1071.13     10.79 o 
   2   4   0      128.67      123.38      2.01 o 
   3   4   0        3.96        6.89      0.50 o 
   4   4   0      118.14      124.14      2.04 o 
   5   4   0       16.30       16.92      0.91 o 
   6   4   0       15.65       14.70      1.35 o 
   7   4   0        6.04        7.17      1.13 o 
   8   4   0        6.43        7.02      0.87 o 
   9   4   0        4.26        3.46      1.38 o 
   1   5   0       34.84       34.11      0.82 o 
   2   5   0      436.59      449.77      7.20 o 
   3   5   0      367.01      373.57      8.19 o 
   4   5   0      273.41      292.72      7.05 o 
   5   5   0      205.85      190.76      7.67 o 
   6   5   0       38.74       33.86      1.81 o 
   7   5   0        7.18        8.32      1.15 o 
   8   5   0       21.58       19.65      1.28 o 
   0   6   0     1746.03     1965.08     25.04 o 
   1   6   0      997.23     1150.91     14.70 o 
   2   6   0      528.33      618.43      8.06 o 
   3   6   0        0.23        0.20      0.57 o 
   4   6   0      231.30      197.82      5.08 o 
   5   6   0      305.79      272.07      5.41 o 
   6   6   0       71.26       60.54      2.97 o 
   7   6   0        3.86        4.35      1.10 o 
   8   6   0        0.30        0.53      0.67 o 
   1   7   0      282.32      306.80      4.35 o 
   2   7   0        1.46        2.45      0.56 o 
   3   7   0     2371.00     2364.48     44.34 o 
   4   7   0      168.54      154.10      4.11 o 
   5   7   0       42.67       34.36      3.19 o 
   6   7   0       11.07       10.62      1.22 o 
   7   7   0        2.39        2.00      0.86 o 
   0   8   0       16.91       26.39      1.54 o 
   1   8   0     1700.88     1675.28     29.43 o 
   2   8   0       23.79       18.44      1.27 o 
   3   8   0      210.91      202.43      6.53 o 
   4   8   0       11.23       10.20      1.45 o 
   5   8   0      164.09      157.80      4.76 o 
   6   8   0       28.86       30.43      1.88 o 
   7   8   0       10.40       13.08      1.93 o 
   1   9   0      984.17      931.89     19.24 o 
   2   9   0       66.95       66.60      2.10 o 
   3   9   0       33.66       36.99      1.91 o 
   4   9   0        1.35        1.10      0.97 o 
   5   9   0       44.77       44.84      2.05 o 
   6   9   0      126.53      136.54     11.70 o 
   0  10   0      240.31      268.52     10.11 o 
   1  10   0      141.18      158.07      3.37 o 
   2  10   0       36.13       38.07      1.64 o 
   3  10   0        3.29        3.28      1.01 o 
   4  10   0       24.33       26.53      1.79 o 
   5  10   0       37.24       36.42      1.94 o 
   1  11   0        3.38        3.34      0.78 o 
   2  11   0        5.16        6.54      1.02 o 
   3  11   0        6.42        5.28      0.90 o 
   4  11   0        5.37        4.37      1.58 o 
   0  12   0       52.07       59.98      2.51 o 
   1  12   0       48.79       54.89      1.56 o 
  -9   1   1       21.95       17.74      1.08 o 
  -8   1   1        8.86        9.47      1.00 o 
  -7   1   1        1.31        1.83      0.87 o 
  -6   1   1       49.36       53.18      1.57 o 
  -5   1   1      753.89      867.33     14.05 o 
  -4   1   1     3108.75     3457.73     35.97 o 
  -3   1   1      631.25      660.99      7.99 o 
  -2   1   1      342.31      398.25      3.73 o 
  -1   1   1      102.56       99.94      1.53 o 
   0   1   1       31.24       34.23      0.45 o 
   1   1   1       59.86       58.68      1.10 o 
   2   1   1    24532.96    11585.49     89.87 o 
   3   1   1       60.43       68.93      0.93 o 
   4   1   1       43.87       40.12      1.02 o 
   5   1   1        7.83       13.94      1.02 o 
   6   1   1       38.94       38.26      1.19 o 
   7   1   1      114.78      107.20      3.03 o 
   8   1   1        3.36        4.39      1.00 o 
   9   1   1        6.19        5.65      0.74 o 
  -9   2   1        2.19        0.70      0.66 o 
  -8   2   1        0.39        0.42      0.77 o 
  -7   2   1       33.57       36.27      1.74 o 
  -6   2   1      374.00      350.88      9.44 o 
  -5   2   1        9.31        7.00      0.72 o 
  -4   2   1      389.80      446.99      5.44 o 
  -3   2   1      652.13      739.39      9.13 o 
  -2   2   1      832.22      870.70      7.28 o 
  -1   2   1     1805.82     2009.56     15.52 o 
   0   2   1     1964.65     1944.75     29.10 o 
   1   2   1       14.46       24.90      0.40 o 
   2   2   1      567.34      580.09      6.08 o 
   3   2   1      813.90      881.23      8.20 o 
   4   2   1     2774.36     3236.59     30.32 o 
   5   2   1       10.78       17.18      1.10 o 
   6   2   1        0.50        5.64      1.81 o 
   7   2   1        0.70        0.37      0.96 o 
   8   2   1       12.21       14.04      1.29 o 
   9   2   1      111.83      121.52      4.05 o 
  -9   3   1        0.02        0.34      0.75 o 
  -8   3   1        6.35        6.26      0.94 o 
  -7   3   1        0.25        0.18      0.91 o 
  -6   3   1        2.98        0.93      0.85 o 
  -5   3   1      333.60      384.31      8.11 o 
  -4   3   1      464.82      417.89      8.96 o 
  -3   3   1      394.69      421.22      7.02 o 
  -2   3   1      354.07      370.33      4.00 o 
  -1   3   1      678.57      747.51      5.72 o 
   0   3   1      767.37      797.85      9.79 o 
   1   3   1      357.61      382.39      3.03 o 
   2   3   1     4417.96     4626.10     30.99 o 
   3   3   1      194.49      248.03      3.37 o 
   4   3   1     1457.54     1591.01     24.41 o 
   5   3   1       41.06       38.11      1.70 o 
   6   3   1       21.99       24.57      1.46 o 
   7   3   1       10.69        8.46      1.21 o 
   8   3   1       12.41       10.76      1.01 o 
   9   3   1       11.00       13.16      0.90 o 
  -9   4   1        6.46        7.61      1.08 o 
  -8   4   1       28.08       33.98      1.65 o 
  -7   4   1       90.50       99.64      2.47 o 
  -6   4   1      160.95      145.65      3.46 o 
  -5   4   1        2.40        2.93      0.66 o 
  -4   4   1       10.74        7.70      0.71 o 
  -3   4   1      514.04      516.50      6.59 o 
  -2   4   1      935.42      980.57     13.08 o 
  -1   4   1     1810.46     2000.91     16.27 o 
   0   4   1     1896.13     2059.90     22.74 o 
   1   4   1     2399.09     2401.67     20.53 o 
   2   4   1      366.78      352.97      6.22 o 
   3   4   1       40.34       50.24      1.02 o 
   4   4   1      305.84      359.84      5.61 o 
   5   4   1      118.58      108.53      4.20 o 
   6   4   1       69.19       66.02      2.04 o 
   7   4   1      171.17      168.68      3.07 o 
   8   4   1       82.01       82.90      2.80 o 
  -8   5   1       12.99       12.09      1.07 o 
  -7   5   1        1.32        1.44      1.04 o 
  -6   5   1       41.19       37.69      2.20 o 
  -5   5   1      111.36      103.22      3.42 o 
  -4   5   1      563.16      571.90     15.92 o 
  -3   5   1      559.45      594.51      9.31 o 
  -2   5   1       19.56       21.06      0.71 o 
  -1   5   1      201.96      221.35      3.79 o 
   0   5   1        6.42        8.82      0.49 o 
   1   5   1     1314.77     1555.55     22.85 o 
   2   5   1      552.81      620.37      4.20 o 
   3   5   1      826.33      876.03     15.00 o 
   4   5   1       18.66       17.88      1.13 o 
   5   5   1       12.97        8.85      0.89 o 
   6   5   1      332.08      296.97      5.92 o 
   7   5   1        0.69        1.11      0.85 o 
   8   5   1        0.05       -0.03      0.71 o 
  -8   6   1        5.77        5.38      0.82 o 
  -7   6   1       26.03       27.43      1.75 o 
  -6   6   1        0.05       -0.08      0.94 o 
  -5   6   1       69.36       64.78      2.51 o 
  -4   6   1        9.23        7.31      0.85 o 
  -3   6   1       84.60       88.84      2.20 o 
  -2   6   1      158.07      162.09      2.78 o 
  -1   6   1      250.74      299.71      3.92 o 
   0   6   1       33.56       30.49      0.97 o 
   1   6   1        4.00        3.82      0.51 o 
   2   6   1        8.20        6.88      0.64 o 
   3   6   1      154.25      153.71      2.30 o 
   4   6   1      415.17      390.03      7.68 o 
   5   6   1      342.90      314.70      6.75 o 
   6   6   1       26.80       24.07      1.53 o 
   7   6   1       21.54       19.74      1.37 o 
   8   6   1        0.98        1.17      0.67 o 
  -7   7   1       46.57       37.04      2.82 o 
  -6   7   1       10.05       10.61      1.41 o 
  -5   7   1        4.45        4.14      1.12 o 
  -4   7   1        2.82        3.09      1.18 o 
  -3   7   1       89.75       83.33      2.64 o 
  -2   7   1        0.31        0.58      0.52 o 
  -1   7   1       91.19       84.93      2.83 o 
   0   7   1      121.06      138.97      2.31 o 
   1   7   1       30.98       30.49      1.14 o 
   2   7   1      574.32      553.76     12.11 o 
   3   7   1      615.28      605.14     12.99 o 
   4   7   1       31.21       23.49      1.56 o 
   5   7   1      111.19      105.45      2.89 o 
   6   7   1       34.23       25.80      1.41 o 
   7   7   1        0.26        0.60      0.78 o 
  -7   8   1        4.07        5.28      1.50 o 
  -6   8   1        4.07        3.00      1.29 o 
  -5   8   1       54.51       50.72      3.34 o 
  -4   8   1      153.46      160.98      5.69 o 
  -3   8   1       69.60       64.42      2.46 o 
  -2   8   1       67.54       50.16      1.74 o 
  -1   8   1     2274.74     2226.07     40.17 o 
   0   8   1       87.08       70.90      1.74 o 
   1   8   1       18.92       27.54      1.04 o 
   2   8   1      222.39      225.20      3.92 o 
   3   8   1      290.73      262.19      8.26 o 
   4   8   1       17.43       16.28      1.63 o 
   5   8   1        1.82        0.68      1.07 o 
   6   8   1       52.15       45.77      3.01 o 
   7   8   1        0.34        0.57      1.29 o 
  -6   9   1       17.18       26.17      2.71 o 
  -5   9   1       47.42       45.94      2.10 o 
  -4   9   1      115.88      107.06      2.94 o 
  -3   9   1      489.19      496.54     13.81 o 
  -2   9   1       42.82       39.83      1.69 o 
  -1   9   1      187.74      179.94      4.16 o 
   0   9   1      368.10      362.63      8.76 o 
   1   9   1      422.09      428.28      9.48 o 
   2   9   1      312.13      304.01      7.03 o 
   3   9   1       25.26       23.48      1.86 o 
   4   9   1       54.46       55.87      2.65 o 
   5   9   1        1.47        2.73      1.32 o 
   6   9   1       33.67       30.82      1.77 o 
  -5  10   1       48.83       43.35      2.12 o 
  -4  10   1        0.76        0.59      1.00 o 
  -3  10   1       78.84       84.72      3.38 o 
  -2  10   1       64.01       64.35      2.33 o 
  -1  10   1      338.46      384.69     11.50 o 
   0  10   1       12.34       16.21      1.35 o 
   1  10   1      605.70      630.79     12.47 o 
   2  10   1        4.33        6.16      0.98 o 
   3  10   1       41.68       44.64      2.05 o 
   4  10   1        2.38        0.75      1.13 o 
   5  10   1       17.61       18.11      1.58 o 
  -3  11   1      109.47      114.58      3.81 o 
  -2  11   1       16.40       19.92      1.63 o 
  -1  11   1        6.95        6.95      0.87 o 
   0  11   1        0.51        0.24      0.66 o 
   1  11   1       47.71       49.66      1.61 o 
   2  11   1        2.47        2.64      0.74 o 
   3  11   1      232.90      235.81      6.65 o 
   4  11   1       66.47       67.51      3.23 o 
  -1  12   1      131.97      149.54      6.58 o 
   0  12   1       80.97       86.34      2.48 o 
   1  12   1       38.77       35.41      1.52 o 
  -9   0   2       34.03       36.22      2.23 o 
  -8   0   2      131.69      143.67      4.21 o 
  -7   0   2        1.33        1.11      1.06 o 
  -6   0   2       42.85       43.67      1.71 o 
  -5   0   2      478.85      556.17      5.69 o 
  -4   0   2      311.63      308.67      6.92 o 
  -3   0   2     2825.46     2876.32     41.83 o 
  -2   0   2    35099.30    12406.59     99.58 o 
  -1   0   2    18354.88     6971.38     83.41 o 
   0   0   2     2253.95     1912.61     45.30 o 
   1   0   2        2.09        1.93      0.41 o 
   2   0   2     1393.70     1438.15     15.18 o 
   3   0   2       26.19       44.70      1.10 o 
   4   0   2        7.45        5.02      0.74 o 
   5   0   2      386.06      383.15      9.45 o 
   6   0   2      291.04      269.34      9.85 o 
   7   0   2       46.72       45.92      2.53 o 
   8   0   2      106.73      108.94      4.97 o 
   9   0   2       14.58       15.74      1.72 o 
  -9   1   2        0.01       -0.61      0.61 o 
  -8   1   2       10.64       11.00      1.02 o 
  -7   1   2       10.37        7.98      1.01 o 
  -6   1   2      324.73      333.43      7.84 o 
  -5   1   2        4.41        3.61      0.59 o 
  -4   1   2     1703.95     1871.16     29.35 o 
  -3   1   2     1859.58     1862.85     18.17 o 
  -2   1   2     1324.87     1390.97     14.11 o 
  -1   1   2     1486.53     1571.71     11.22 o 
   0   1   2     1124.95     1110.75     18.00 o 
   1   1   2    12013.49     6784.56     56.36 o 
   2   1   2     6092.18     5737.69     71.67 o 
   3   1   2     2110.00     2110.53     20.73 o 
   4   1   2      335.96      346.31      3.78 o 
   5   1   2      566.17      634.03     10.93 o 
   6   1   2        0.70        0.97      0.66 o 
   7   1   2        2.00        0.65      1.00 o 
   8   1   2       22.88       24.85      1.48 o 
   9   1   2        3.66        1.78      0.66 o 
  -9   2   2       19.40       21.35      1.27 o 
  -8   2   2        5.64        7.55      1.02 o 
  -7   2   2       21.70       23.65      1.38 o 
  -6   2   2       41.50       44.98      1.53 o 
  -5   2   2      481.78      594.42      4.65 o 
  -4   2   2       44.26       57.71      1.11 o 
  -3   2   2      673.44      732.24      9.03 o 
  -2   2   2        8.60        6.83      0.35 o 
  -1   2   2       45.98       32.31      0.50 o 
   0   2   2      261.36      235.17      1.99 o 
   1   2   2      965.07      966.75     10.70 o 
   2   2   2       79.44       84.83      0.79 o 
   3   2   2     1107.70     1188.12     17.83 o 
   4   2   2      650.25      760.53     13.88 o 
   5   2   2      299.83      319.67      3.84 o 
   6   2   2      183.08      181.67      4.01 o 
   7   2   2       47.90       48.99      2.14 o 
   8   2   2        3.84        3.84      0.99 o 
   9   2   2       10.46        9.72      0.78 o 
  -9   3   2        0.66        0.28      0.70 o 
  -8   3   2       18.94       17.19      1.27 o 
  -7   3   2        0.02       -0.12      0.90 o 
  -6   3   2        0.99        0.38      0.85 o 
  -5   3   2        0.33       -0.04      0.53 o 
  -4   3   2      157.16      184.25      2.42 o 
  -3   3   2       22.97       32.34      0.73 o 
  -2   3   2      364.36      469.84      6.32 o 
  -1   3   2        0.55        0.43      0.21 o 
   0   3   2        1.70        0.90      0.16 o 
   1   3   2       75.37       67.49      0.97 o 
   2   3   2       34.82       34.94      1.14 o 
   3   3   2     1964.11     2178.96     23.62 o 
   4   3   2        0.23       -0.16      0.42 o 
   5   3   2      260.47      245.37      8.32 o 
   6   3   2       47.32       43.61      1.73 o 
   7   3   2       71.86       70.58      2.16 o 
   8   3   2        3.00        2.95      0.95 o 
   9   3   2        4.20        3.17      0.71 o 
  -8   4   2       78.02       83.25      3.03 o 
  -7   4   2        5.09        3.58      1.10 o 
  -6   4   2       34.31       34.60      2.04 o 
  -5   4   2       16.92       17.32      1.02 o 
  -4   4   2      104.14      134.39      2.37 o 
  -3   4   2        8.24       14.23      0.60 o 
  -2   4   2      371.36      494.64      4.93 o 
  -1   4   2       23.33       25.39      0.61 o 
   0   4   2      198.73      214.93      2.84 o 
   1   4   2       53.21       40.28      0.74 o 
   2   4   2      880.14     1034.78     10.90 o 
   3   4   2       30.62       31.12      0.94 o 
   4   4   2      390.13      424.22      8.48 o 
   5   4   2      419.51      391.92      8.23 o 
   6   4   2      406.15      363.82      5.98 o 
   7   4   2       39.69       40.99      1.69 o 
   8   4   2       40.48       42.88      1.70 o 
  -8   5   2        0.68        0.47      0.72 o 
  -7   5   2        0.06        0.03      0.93 o 
  -6   5   2      138.11      126.34      4.66 o 
  -5   5   2      116.98      111.65      3.05 o 
  -4   5   2      260.63      245.25      5.95 o 
  -3   5   2       17.20       14.95      0.79 o 
  -2   5   2      559.60      642.46     12.58 o 
  -1   5   2      465.36      544.52      6.17 o 
   0   5   2       61.12       63.50      1.06 o 
   1   5   2      634.61      684.24      5.36 o 
   2   5   2      514.69      591.06      8.70 o 
   3   5   2      848.46      914.06      9.97 o 
   4   5   2      106.33       96.50      2.55 o 
   5   5   2       61.33       51.73      1.71 o 
   6   5   2      433.53      426.15      5.87 o 
   7   5   2      167.05      165.36      3.64 o 
   8   5   2       13.87       14.87      1.20 o 
  -8   6   2       29.26       29.59      1.32 o 
  -7   6   2       37.15       40.55      1.83 o 
  -6   6   2       25.54       29.09      2.31 o 
  -5   6   2        0.34        0.17      0.93 o 
  -4   6   2       18.78       17.74      1.09 o 
  -3   6   2      988.24      985.69     29.20 o 
  -2   6   2      999.37     1063.97     19.69 o 
  -1   6   2      560.26      589.92     10.23 o 
   0   6   2      760.17      892.94     14.94 o 
   1   6   2      918.32      925.53     12.72 o 
   2   6   2       60.13       53.97      1.39 o 
   3   6   2       56.02       51.80      1.52 o 
   4   6   2      818.45      791.52     14.46 o 
   5   6   2      134.25      134.00      2.99 o 
   6   6   2       32.51       28.88      1.61 o 
   7   6   2       70.74       73.68      1.90 o 
   8   6   2       64.72       70.59      4.16 o 
  -7   7   2        0.46       -0.08      0.77 o 
  -6   7   2       43.02       44.46      2.47 o 
  -5   7   2      597.57      552.77     21.49 o 
  -4   7   2      419.96      398.07     10.88 o 
  -3   7   2       10.78        8.61      0.98 o 
  -2   7   2      365.42      361.44      9.84 o 
  -1   7   2       19.84       21.56      1.03 o 
   0   7   2      158.71      166.35      3.62 o 
   1   7   2      463.99      454.60     11.24 o 
   2   7   2      626.39      598.39     15.09 o 
   3   7   2        2.90        2.59      0.68 o 
   4   7   2        4.72        1.71      1.06 o 
   5   7   2      426.58      390.11      6.46 o 
   6   7   2        6.48        6.76      0.98 o 
   7   7   2       21.47       18.01      1.44 o 
  -7   8   2       44.74       48.30      2.05 o 
  -6   8   2       42.36       44.67      2.61 o 
  -5   8   2       16.60       14.71      1.66 o 
  -4   8   2        4.36        2.90      1.17 o 
  -3   8   2      342.63      314.98      7.75 o 
  -2   8   2      415.49      391.77      9.57 o 
  -1   8   2      101.99       99.36      2.53 o 
   0   8   2      456.40      453.18      7.57 o 
   1   8   2       28.21       27.67      1.05 o 
   2   8   2       89.77       88.37      2.36 o 
   3   8   2        8.48        7.14      1.17 o 
   4   8   2      184.19      183.20      3.58 o 
   5   8   2       31.81       30.14      1.89 o 
   6   8   2       80.65       95.28      3.76 o 
   7   8   2       45.55       37.11      2.44 o 
  -6   9   2       24.90       26.83      3.89 o 
  -5   9   2        1.86        3.03      0.91 o 
  -4   9   2       16.92       17.32      1.54 o 
  -3   9   2      207.99      215.58      5.08 o 
  -2   9   2       86.21       80.71      2.77 o 
  -1   9   2      145.94      143.20      3.69 o 
   0   9   2      130.80      146.45      3.17 o 
   1   9   2      130.45      123.26      2.60 o 
   2   9   2      221.76      242.26      4.99 o 
   3   9   2       23.42       25.26      1.52 o 
   4   9   2      136.40      136.79      5.04 o 
   5   9   2        0.96        1.00      1.20 o 
   6   9   2        4.11        3.92      1.02 o 
  -5  10   2       19.87       21.40      2.47 o 
  -4  10   2       45.96       47.28      2.48 o 
  -3  10   2       16.09       14.70      1.22 o 
  -2  10   2        0.77        0.87      0.82 o 
  -1  10   2       22.56       23.26      1.33 o 
   0  10   2      128.30      129.15      3.61 o 
   1  10   2       66.31       63.81      1.93 o 
   2  10   2       62.79       70.33      2.07 o 
   3  10   2      152.61      166.60      3.42 o 
   4  10   2        6.49        6.08      1.16 o 
   5  10   2        4.82        5.56      1.11 o 
  -3  11   2        3.00        3.54      0.98 o 
  -2  11   2       15.81       19.27      1.58 o 
  -1  11   2        0.10       -0.16      0.70 o 
   0  11   2        0.89        0.94      0.70 o 
   1  11   2       33.93       37.03      1.87 o 
   2  11   2       30.64       26.60      1.54 o 
   3  11   2      163.58      165.57      4.16 o 
  -1  12   2      118.89      126.57      5.96 o 
   0  12   2       85.83       93.10      1.95 o 
   1  12   2      129.46      140.20      3.17 o 
  -9   1   3        3.31        2.72      0.71 o 
  -8   1   3        0.02        0.27      0.68 o 
  -7   1   3       35.74       29.67      1.39 o 
  -6   1   3      554.50      569.12     14.11 o 
  -5   1   3      184.12      181.07      3.97 o 
  -4   1   3       65.74       80.98      1.31 o 
  -3   1   3       13.27       13.56      0.52 o 
  -2   1   3     1526.53     1572.44     18.50 o 
  -1   1   3      700.61      706.09      7.78 o 
   0   1   3     3445.64     3186.77     34.38 o 
   1   1   3     3489.93     3481.17     32.91 o 
   2   1   3      358.78      396.75      4.27 o 
   3   1   3      133.04      122.67      1.62 o 
   4   1   3      408.77      453.39      6.33 o 
   5   1   3       33.62       36.44      1.32 o 
   6   1   3      107.54      110.05      2.85 o 
   7   1   3        2.47        2.67      1.03 o 
   8   1   3       12.69       14.47      1.25 o 
   9   1   3        2.39        3.41      0.80 o 
  -9   2   3        6.86        6.67      0.74 o 
  -8   2   3       48.29       47.23      1.61 o 
  -7   2   3      163.90      141.65      2.48 o 
  -6   2   3       76.01       71.65      2.00 o 
  -5   2   3       25.83       35.49      1.46 o 
  -4   2   3     2278.99     2599.63     25.72 o 
  -3   2   3       43.34       37.92      0.76 o 
  -2   2   3       20.42       20.92      0.57 o 
  -1   2   3     2093.47     1936.94     23.63 o 
   0   2   3     2045.95     2052.23     21.07 o 
   1   2   3      159.33      157.52      1.48 o 
   2   2   3      312.89      317.06      6.47 o 
   3   2   3     2739.50     2956.73     20.91 o 
   4   2   3     1975.55     2283.39     14.25 o 
   5   2   3      288.19      280.13      3.89 o 
   6   2   3       53.22       52.17      1.74 o 
   7   2   3      299.99      312.69      7.86 o 
   8   2   3       73.40       77.03      2.11 o 
   9   2   3       18.54       19.53      0.99 o 
  -9   3   3       41.58       38.33      1.42 o 
  -8   3   3        3.32        2.89      0.95 o 
  -7   3   3       27.73       26.84      1.67 o 
  -6   3   3      436.00      389.05     12.15 o 
  -5   3   3       88.06       78.00      2.40 o 
  -4   3   3      297.36      332.04      3.96 o 
  -3   3   3     2158.80     2374.74     23.16 o 
  -2   3   3      133.71      188.53      2.55 o 
  -1   3   3      104.48      102.84      1.55 o 
   0   3   3       53.28       44.31      0.67 o 
   1   3   3     1646.17     1785.36     15.11 o 
   2   3   3      782.74      805.03     12.01 o 
   3   3   3     1001.23     1074.85     13.58 o 
   4   3   3       29.94       38.35      1.40 o 
   5   3   3       82.44       86.33      2.67 o 
   6   3   3      307.08      266.19      7.96 o 
   7   3   3        0.90        1.91      0.96 o 
   8   3   3      240.61      253.14      3.91 o 
  -8   4   3       36.25       43.53      1.75 o 
  -7   4   3        4.79        6.03      1.27 o 
  -6   4   3        0.69        1.14      1.09 o 
  -5   4   3        1.23        1.87      0.71 o 
  -4   4   3      322.27      319.09      5.34 o 
  -3   4   3      124.03      113.66      1.67 o 
  -2   4   3     2522.79     2683.69     58.60 o 
  -1   4   3     1979.44     2174.94     22.72 o 
   0   4   3     1714.30     1774.86     14.27 o 
   1   4   3      610.38      801.06      7.28 o 
   2   4   3       52.80       79.42      1.22 o 
   3   4   3      257.33      278.81      3.49 o 
   4   4   3        5.35        7.66      0.87 o 
   5   4   3     1068.20      993.43     20.94 o 
   6   4   3      123.09      115.91      2.64 o 
   7   4   3       86.99       87.82      2.21 o 
   8   4   3       10.48       10.79      1.09 o 
  -8   5   3       16.93       18.04      1.34 o 
  -7   5   3       26.15       28.91      1.79 o 
  -6   5   3      108.39      107.71      3.16 o 
  -5   5   3      135.88      130.81      2.56 o 
  -4   5   3      211.15      191.06      4.60 o 
  -3   5   3       38.48       34.31      1.12 o 
  -2   5   3      190.94      181.18      2.68 o 
  -1   5   3      544.18      621.40      8.46 o 
   0   5   3     1484.22     1782.03     20.18 o 
   1   5   3      168.59      153.92      2.38 o 
   2   5   3      267.92      299.65      2.98 o 
   3   5   3      148.65      133.94      2.28 o 
   4   5   3      403.96      371.97      8.45 o 
   5   5   3      532.40      483.03      6.97 o 
   6   5   3       26.34       23.51      1.47 o 
   7   5   3        0.92        2.64      0.82 o 
   8   5   3        0.23        0.38      0.70 o 
  -8   6   3       28.43       30.99      1.93 o 
  -7   6   3       33.92       34.80      1.87 o 
  -6   6   3        5.57        5.78      1.26 o 
  -5   6   3       40.04       35.95      2.01 o 
  -4   6   3       15.52       16.79      1.03 o 
  -3   6   3      147.92      138.24      4.52 o 
  -2   6   3      130.72      137.41      2.39 o 
  -1   6   3       69.49      103.21      2.04 o 
   0   6   3      259.36      304.12      3.30 o 
   1   6   3       34.20       34.53      1.10 o 
   2   6   3        6.05        5.79      0.71 o 
   3   6   3      115.79      115.39      2.95 o 
   4   6   3      108.02       97.19      2.92 o 
   5   6   3      165.25      140.70      2.85 o 
   6   6   3        0.18        0.23      0.84 o 
   7   6   3      225.03      222.99      3.61 o 
   8   6   3       17.77       16.99      2.07 o 
  -7   7   3        0.72        2.46      0.99 o 
  -6   7   3        0.17        0.08      1.07 o 
  -5   7   3        7.64        7.33      1.21 o 
  -4   7   3        1.38        0.69      1.11 o 
  -3   7   3      274.87      271.95      5.57 o 
  -2   7   3      166.65      173.36      4.79 o 
  -1   7   3        4.40        4.01      0.58 o 
   0   7   3       48.57       46.12      1.64 o 
   1   7   3       13.73       12.50      0.79 o 
   2   7   3       11.48       13.64      0.82 o 
   3   7   3      215.79      193.21      3.76 o 
   4   7   3      244.81      226.50      5.36 o 
   5   7   3       15.57       14.49      1.64 o 
   6   7   3       23.44       21.88      1.47 o 
   7   7   3        0.09       -0.23      0.66 o 
  -7   8   3        1.77        2.03      0.88 o 
  -6   8   3       24.93       29.60      2.32 o 
  -5   8   3       37.37       32.69      3.56 o 
  -4   8   3       84.67       89.48      2.98 o 
  -3   8   3      425.58      347.86     10.05 o 
  -2   8   3      283.99      246.83      9.20 o 
  -1   8   3        7.58       10.22      1.00 o 
   0   8   3        4.62        3.21      0.63 o 
   1   8   3       10.39        9.37      1.06 o 
   2   8   3      112.15      105.51      2.60 o 
   3   8   3        0.76        0.14      0.83 o 
   4   8   3       10.18        9.20      1.21 o 
   5   8   3       78.54       83.14      2.71 o 
   6   8   3        3.08        3.65      0.97 o 
  -6   9   3        5.24        3.75      1.05 o 
  -5   9   3      150.01      145.47      5.82 o 
  -4   9   3      111.42      115.34      2.97 o 
  -3   9   3      103.74      100.98      2.74 o 
  -2   9   3       53.33       52.80      2.05 o 
  -1   9   3      329.27      316.74      6.46 o 
   0   9   3      336.03      337.47      7.58 o 
   1   9   3       94.36       92.06      2.35 o 
   2   9   3      175.90      188.90      3.31 o 
   3   9   3       39.31       37.67      1.61 o 
   4   9   3       27.58       23.23      1.49 o 
   5   9   3        8.64        6.97      1.21 o 
   6   9   3       17.71       14.84      1.36 o 
  -4  10   3        0.40       -0.38      0.85 o 
  -3  10   3      196.48      223.38      4.75 o 
  -2  10   3      150.44      172.12      5.57 o 
  -1  10   3      112.01      119.05      3.78 o 
   0  10   3      317.12      330.50      8.66 o 
   1  10   3        1.03        0.45      0.70 o 
   2  10   3       21.86       24.06      1.29 o 
   3  10   3       42.60       39.29      1.72 o 
   4  10   3       93.34       95.35      3.35 o 
   5  10   3       68.79       65.86      2.43 o 
  -3  11   3        0.35        0.98      1.03 o 
  -2  11   3       41.80       43.29      1.94 o 
  -1  11   3        5.40        3.82      0.80 o 
   0  11   3       69.32       83.25      2.19 o 
   1  11   3       82.66       94.54      2.30 o 
   2  11   3      471.00      499.83     12.79 o 
   3  11   3       38.23       43.62      1.52 o 
  -1  12   3       38.95       38.87      2.56 o 
   0  12   3        7.22        5.22      0.75 o 
   1  12   3       43.42       44.85      1.89 o 
  -9   0   4       13.79       18.14      2.30 o 
  -8   0   4        0.26        1.04      0.95 o 
  -7   0   4       80.41       81.06      2.78 o 
  -6   0   4       73.19       72.13      3.47 o 
  -5   0   4      219.25      246.59      6.02 o 
  -4   0   4     2582.45     2874.72     53.76 o 
  -3   0   4     3961.66     4048.63     45.05 o 
  -2   0   4       45.52       43.79      0.98 o 
  -1   0   4      983.37     1055.61     15.62 o 
   0   0   4      889.80     1007.57      9.89 o 
   1   0   4     1097.51     1033.15     15.01 o 
   2   0   4      789.18      779.84     11.30 o 
   3   0   4      303.03      275.99      4.45 o 
   4   0   4      459.32      489.81      5.91 o 
   5   0   4      500.88      497.26     10.43 o 
   6   0   4      451.60      441.84     16.60 o 
   7   0   4       27.75       25.98      2.00 o 
   8   0   4       46.36       54.71      2.55 o 
   9   0   4        0.13       -0.38      0.96 o 
  -9   1   4        0.12       -0.27      0.59 o 
  -8   1   4       30.11       31.14      1.23 o 
  -7   1   4        5.90        6.18      0.95 o 
  -6   1   4      230.48      229.68      6.24 o 
  -5   1   4      874.03      934.70     18.42 o 
  -4   1   4      768.46      864.76     14.41 o 
  -3   1   4        7.06       12.03      0.52 o 
  -2   1   4     1240.37     1384.56     22.85 o 
  -1   1   4     1014.77     1094.94     11.12 o 
   0   1   4     1510.47     1511.96     14.96 o 
   1   1   4     1729.71     1646.13     14.07 o 
   2   1   4     1510.02     1467.14     25.33 o 
   3   1   4     1293.63     1329.83     16.07 o 
   4   1   4      716.76      737.48      7.21 o 
   5   1   4        1.06        1.44      0.65 o 
   6   1   4        1.32        2.27      0.82 o 
   7   1   4       34.91       29.73      1.45 o 
   8   1   4       12.79       14.14      1.18 o 
   9   1   4       44.62       47.85      1.55 o 
  -9   2   4        1.05        0.13      0.61 o 
  -8   2   4       33.05       36.50      1.63 o 
  -7   2   4      128.31      126.19      2.52 o 
  -6   2   4      142.01      131.96      3.79 o 
  -5   2   4        8.21        6.68      0.89 o 
  -4   2   4      102.62       99.28      1.75 o 
  -3   2   4       74.14       72.01      1.27 o 
  -2   2   4      449.76      425.31      7.40 o 
  -1   2   4      153.56      137.91      2.13 o 
   0   2   4      268.87      261.76      2.88 o 
   1   2   4       77.75       96.07      1.16 o 
   2   2   4      174.65      202.37      3.71 o 
   3   2   4        0.31        3.27      0.46 o 
   4   2   4     1286.55     1436.35     20.55 o 
   5   2   4       51.45       42.14      1.47 o 
   6   2   4        3.63        3.35      0.93 o 
   7   2   4       36.16       34.52      1.68 o 
   8   2   4        6.84        8.39      1.03 o 
   9   2   4       58.07       64.46      2.30 o 
  -9   3   4        0.16        0.76      0.63 o 
  -8   3   4        3.71        3.33      0.96 o 
  -7   3   4        7.18        7.08      1.07 o 
  -6   3   4      245.46      223.36      5.47 o 
  -5   3   4       90.63       88.87      2.98 o 
  -4   3   4       29.70       29.71      1.28 o 
  -3   3   4      638.93      787.03      7.10 o 
  -2   3   4      761.56      953.28     10.62 o 
  -1   3   4      176.50      196.52      2.75 o 
   0   3   4      406.69      402.36      6.71 o 
   1   3   4       86.63       95.95      1.68 o 
   2   3   4      741.71      825.29     12.00 o 
   3   3   4      640.26      788.85      9.78 o 
   4   3   4      462.44      529.12      7.98 o 
   5   3   4      354.45      341.96      8.63 o 
   6   3   4      344.49      314.62      6.35 o 
   7   3   4       72.89       71.59      2.11 o 
   8   3   4       29.02       31.89      1.45 o 
  -8   4   4       44.57       47.63      1.79 o 
  -7   4   4      162.50      165.72      4.90 o 
  -6   4   4        1.07       -0.47      0.94 o 
  -5   4   4       15.44       14.35      0.95 o 
  -4   4   4       26.68       33.98      1.26 o 
  -3   4   4       41.85       31.18      0.98 o 
  -2   4   4        2.20        1.28      0.32 o 
  -1   4   4     1823.82     2104.26     27.41 o 
   0   4   4     4525.21     5494.00     69.32 o 
   1   4   4      313.71      386.66      3.69 o 
   2   4   4       44.04       56.27      1.08 o 
   3   4   4       89.39      106.62      1.72 o 
   4   4   4        3.74        6.84      0.87 o 
   5   4   4      403.61      388.56      9.47 o 
   6   4   4        0.73        0.95      0.86 o 
   7   4   4      271.84      263.46      7.57 o 
   8   4   4      359.47      363.75      7.24 o 
  -8   5   4        9.04       10.03      0.97 o 
  -7   5   4      160.44      161.56      5.26 o 
  -6   5   4        2.93        3.84      1.20 o 
  -5   5   4      268.22      225.69      7.21 o 
  -4   5   4        0.33        0.23      0.55 o 
  -3   5   4      191.34      202.09      5.53 o 
  -2   5   4      812.47      953.11     16.84 o 
  -1   5   4       55.58       79.23      1.39 o 
   0   5   4      695.77      784.15     11.16 o 
   1   5   4     1863.45     2205.06     21.17 o 
   2   5   4        1.94        3.42      0.57 o 
   3   5   4       14.89       21.94      1.09 o 
   4   5   4       16.19       12.08      0.83 o 
   5   5   4       99.97       92.27      2.46 o 
   6   5   4      480.12      448.27      9.95 o 
   7   5   4      574.02      535.18     11.03 o 
   8   5   4       13.85       15.91      1.19 o 
  -8   6   4        3.49        5.68      0.88 o 
  -7   6   4       81.74       87.82      2.58 o 
  -6   6   4       18.80       14.33      1.46 o 
  -5   6   4      209.15      189.74      5.82 o 
  -4   6   4      248.19      230.11      7.41 o 
  -3   6   4      433.12      406.68     11.64 o 
  -2   6   4      347.36      344.74      5.25 o 
  -1   6   4     1801.27     1983.94     20.95 o 
   0   6   4       31.46       13.71      0.86 o 
   1   6   4      518.68      576.18      5.39 o 
   2   6   4      178.22      215.84      2.91 o 
   3   6   4        3.48        3.68      0.61 o 
   4   6   4       10.73        8.82      1.26 o 
   5   6   4      135.75      120.96      3.39 o 
   6   6   4      322.19      326.85      5.70 o 
   7   6   4       44.89       45.20      1.54 o 
  -7   7   4       83.50       88.81      2.83 o 
  -6   7   4      150.03      150.57      7.41 o 
  -5   7   4      223.55      209.68      7.85 o 
  -4   7   4      121.15      109.36      4.87 o 
  -3   7   4        0.33       -0.32      0.80 o 
  -2   7   4        9.41        8.17      0.83 o 
  -1   7   4       24.93       26.14      1.00 o 
   0   7   4      321.78      325.85      7.99 o 
   1   7   4       63.50       61.24      2.16 o 
   2   7   4      522.58      514.30      7.14 o 
   3   7   4      429.26      402.11      8.08 o 
   4   7   4      316.49      312.82      5.80 o 
   5   7   4       48.77       46.58      2.13 o 
   6   7   4       16.33       17.28      1.32 o 
   7   7   4       34.61       31.00      1.93 o 
  -7   8   4       14.62       12.26      1.67 o 
  -6   8   4        7.26        7.90      1.56 o 
  -5   8   4       46.57       43.94      2.54 o 
  -4   8   4       66.04       59.16      2.54 o 
  -3   8   4       89.33       77.30      3.60 o 
  -2   8   4      150.90      143.52      4.64 o 
  -1   8   4        1.20        1.09      0.84 o 
   0   8   4       12.54       10.08      1.08 o 
   1   8   4        0.92        1.48      0.81 o 
   2   8   4       43.30       38.43      1.77 o 
   3   8   4        1.36        1.71      0.85 o 
   4   8   4      198.01      202.44      3.86 o 
   5   8   4       94.19       95.21      2.89 o 
   6   8   4       29.81       24.48      1.42 o 
  -6   9   4       12.39       12.68      1.79 o 
  -5   9   4       25.87       27.89      2.32 o 
  -4   9   4       99.85       97.06      4.28 o 
  -3   9   4        3.41        1.83      0.94 o 
  -2   9   4        0.09        0.16      0.78 o 
  -1   9   4       37.52       41.31      1.78 o 
   0   9   4       30.34       36.70      1.60 o 
   1   9   4       19.72       20.24      1.29 o 
   2   9   4       81.19       80.34      2.32 o 
   3   9   4       56.53       59.50      1.86 o 
   4   9   4        3.37        5.92      1.02 o 
   5   9   4        0.65        0.59      0.88 o 
  -4  10   4       10.67       13.99      1.32 o 
  -3  10   4       98.13      110.14      3.82 o 
  -2  10   4       50.59       56.31      2.34 o 
  -1  10   4        8.87        8.16      0.99 o 
   0  10   4       42.71       45.76      1.56 o 
   1  10   4      128.54      134.34      3.50 o 
   2  10   4       45.43       45.11      1.58 o 
   3  10   4       63.79       61.88      1.73 o 
   4  10   4        0.94        0.63      0.78 o 
   5  10   4       15.68       19.07      1.40 o 
  -3  11   4        0.23       -0.51      0.75 o 
  -2  11   4        0.72        2.79      0.74 o 
  -1  11   4        1.45        3.04      0.74 o 
   0  11   4       15.02       17.98      1.04 o 
   1  11   4        2.99        3.25      0.67 o 
   2  11   4      115.00      118.86      3.06 o 
   3  11   4       62.52       64.61      2.91 o 
  -9   1   5        4.02        3.69      0.79 o 
  -8   1   5       19.28       16.18      1.08 o 
  -7   1   5       91.95       87.50      2.28 o 
  -6   1   5        0.28        0.89      0.63 o 
  -5   1   5        2.93        5.87      0.85 o 
  -4   1   5      704.11      789.53     14.43 o 
  -3   1   5       51.37       55.52      1.30 o 
  -2   1   5      266.71      278.84      3.39 o 
  -1   1   5      969.69      987.80     11.16 o 
   0   1   5       17.96       16.08      0.37 o 
   1   1   5     1581.13     1608.99     17.18 o 
   2   1   5       11.12       15.78      0.50 o 
   3   1   5      791.53      895.71      9.06 o 
   4   1   5       42.02       42.87      1.16 o 
   5   1   5       10.90       10.64      0.76 o 
   6   1   5        0.25        1.06      0.82 o 
   7   1   5       26.47       23.90      1.26 o 
   8   1   5       56.74       56.34      1.97 o 
   9   1   5        1.47        1.42      0.89 o 
  -9   2   5       51.78       47.99      1.85 o 
  -8   2   5       31.24       35.65      1.39 o 
  -7   2   5        3.20        4.66      0.96 o 
  -6   2   5      216.70      200.77      6.51 o 
  -5   2   5      171.52      162.76      4.75 o 
  -4   2   5      170.68      214.45      2.89 o 
  -3   2   5     2164.27     2378.50     33.53 o 
  -2   2   5      442.02      453.53      8.31 o 
  -1   2   5     1355.78     1468.00     15.09 o 
   0   2   5      300.43      308.89      4.02 o 
   1   2   5        2.87        0.67      0.21 o 
   2   2   5      291.13      285.62      2.33 o 
   3   2   5      387.52      379.49      3.18 o 
   4   2   5       15.75       14.32      0.82 o 
   5   2   5      950.20      904.74     13.70 o 
   6   2   5      564.79      528.71      8.08 o 
   7   2   5       14.37       13.56      1.15 o 
   8   2   5        3.08        3.87      0.86 o 
  -9   3   5        1.50        2.04      0.97 o 
  -8   3   5       85.23       94.02      2.99 o 
  -7   3   5      104.60      101.60      2.35 o 
  -6   3   5       29.28       30.25      1.61 o 
  -5   3   5      962.05      957.34     18.98 o 
  -4   3   5      111.24      115.11      1.88 o 
  -3   3   5        0.09        3.26      0.48 o 
  -2   3   5      130.71      170.94      2.49 o 
  -1   3   5     1689.98     1768.96     15.82 o 
   0   3   5      218.66      230.55      4.54 o 
   1   3   5     1650.38     1733.54     21.91 o 
   2   3   5      631.86      865.39      6.68 o 
   3   3   5      849.80      938.41     10.87 o 
   4   3   5      268.44      291.21      5.57 o 
   5   3   5      100.08      106.08      3.18 o 
   6   3   5      380.73      364.67      6.42 o 
   7   3   5      213.86      205.27      3.15 o 
   8   3   5       51.44       63.12      1.87 o 
  -8   4   5       22.30       26.94      1.39 o 
  -7   4   5        3.01        4.07      0.98 o 
  -6   4   5        0.72        1.26      0.87 o 
  -5   4   5      140.17      130.60      3.79 o 
  -4   4   5      286.93      284.14      4.47 o 
  -3   4   5     1317.53     1321.48     17.34 o 
  -2   4   5      524.44      497.43      5.40 o 
  -1   4   5       89.74      157.41      3.54 o 
   0   4   5       28.29       51.85      1.08 o 
   1   4   5       13.32       15.48      0.68 o 
   2   4   5        0.97        1.57      0.40 o 
   3   4   5      460.38      510.38      5.45 o 
   4   4   5      296.48      261.55      5.50 o 
   5   4   5       97.37       78.39      2.58 o 
   6   4   5       45.29       50.91      1.92 o 
   7   4   5       53.80       51.19      1.84 o 
   8   4   5        7.46       11.58      1.04 o 
  -8   5   5        2.02        3.27      0.72 o 
  -7   5   5       20.37       24.92      1.62 o 
  -6   5   5      121.21      109.25      2.75 o 
  -5   5   5       10.07       10.10      1.14 o 
  -4   5   5      182.90      170.33      4.63 o 
  -3   5   5       45.63       51.03      1.58 o 
  -2   5   5      243.20      256.45      4.16 o 
  -1   5   5      487.33      594.75      7.36 o 
   0   5   5      157.19      141.34      2.07 o 
   1   5   5      166.04      162.76      2.10 o 
   2   5   5     1040.72     1075.95     19.38 o 
   3   5   5      976.55     1065.38     18.92 o 
   4   5   5       59.89       49.56      1.48 o 
   5   5   5       29.33       29.80      1.63 o 
   6   5   5       65.40       61.12      1.97 o 
   7   5   5        5.28        3.12      1.01 o 
   8   5   5       40.65       44.57      1.75 o 
  -8   6   5        3.71        3.02      0.91 o 
  -7   6   5       59.94       55.17      2.56 o 
  -6   6   5        8.94        7.13      1.40 o 
  -5   6   5        9.84        8.80      1.25 o 
  -4   6   5      119.23       92.16      2.59 o 
  -3   6   5        2.67        2.34      0.63 o 
  -2   6   5      425.85      450.05      9.20 o 
  -1   6   5       20.95       24.10      1.20 o 
   0   6   5      224.27      271.01      3.84 o 
   1   6   5        0.98        0.43      0.50 o 
   2   6   5       25.43       24.49      1.00 o 
   3   6   5      102.48       98.75      2.84 o 
   4   6   5      236.45      214.26      3.82 o 
   5   6   5      231.08      219.52      3.45 o 
   6   6   5       88.24       89.35      2.36 o 
   7   6   5        1.88        2.09      0.83 o 
  -7   7   5       10.70       11.95      1.14 o 
  -6   7   5        0.30        0.09      0.99 o 
  -5   7   5      149.40      136.65      3.39 o 
  -4   7   5       68.25       54.53      2.29 o 
  -3   7   5       15.06       10.66      1.16 o 
  -2   7   5        5.17        5.32      0.71 o 
  -1   7   5       20.03       18.45      0.89 o 
   0   7   5        0.25        0.11      0.50 o 
   1   7   5      255.79      264.98      5.66 o 
   2   7   5       19.61       16.09      0.87 o 
   3   7   5      246.89      218.82      4.13 o 
   4   7   5        8.81        7.10      1.07 o 
   5   7   5        4.65        6.19      1.08 o 
   6   7   5       27.34       30.62      1.55 o 
   7   7   5       15.89       20.31      1.37 o 
  -6   8   5        0.26        1.26      1.09 o 
  -5   8   5       37.46       39.29      2.34 o 
  -4   8   5       69.33       58.92      4.46 o 
  -3   8   5      142.47      120.63      7.09 o 
  -2   8   5        3.60        3.63      0.94 o 
  -1   8   5        7.89        8.31      1.12 o 
   0   8   5       73.72       68.76      2.58 o 
   1   8   5      272.40      241.84      5.09 o 
   2   8   5        8.96        7.01      1.07 o 
   3   8   5      131.21      122.11      2.51 o 
   4   8   5      105.72      103.79      2.58 o 
   5   8   5       62.89       61.61      2.06 o 
   6   8   5       50.88       51.87      1.70 o 
  -6   9   5       78.92       86.55      3.42 o 
  -5   9   5       50.49       52.54      2.75 o 
  -4   9   5        5.52        5.05      1.22 o 
  -3   9   5       38.66       38.86      2.25 o 
  -2   9   5       42.30       43.22      1.74 o 
  -1   9   5       84.02       76.82      2.20 o 
   0   9   5       23.83       25.01      1.36 o 
   1   9   5       95.47       91.65      2.35 o 
   2   9   5       88.44       83.74      2.37 o 
   3   9   5       23.12       22.86      1.40 o 
   4   9   5        0.07        0.28      0.77 o 
   5   9   5        4.84        4.82      1.02 o 
  -4  10   5      166.02      187.95      7.76 o 
  -3  10   5        7.49       11.84      1.22 o 
  -2  10   5      209.35      216.01     11.38 o 
  -1  10   5       49.55       48.30      1.67 o 
   0  10   5       20.57       23.45      1.31 o 
   1  10   5        9.23        8.01      0.90 o 
   2  10   5       14.22       18.61      1.24 o 
   3  10   5       65.29       57.57      1.84 o 
   4  10   5      137.95      136.31      5.80 o 
  -3  11   5       61.17       65.36      3.64 o 
  -2  11   5       89.73      102.17      3.35 o 
  -1  11   5       39.37       47.15      1.50 o 
   0  11   5      377.77      393.17      9.50 o 
   1  11   5       77.74       81.97      2.27 o 
   2  11   5      155.54      155.58      3.90 o 
   3  11   5       43.09       31.81      2.46 o 
  -9   0   6        4.86        9.43      1.77 o 
  -8   0   6       91.42       90.94      3.51 o 
  -7   0   6       33.19       39.35      2.60 o 
  -6   0   6       66.34       49.32      3.23 o 
  -5   0   6      832.72      829.99     32.84 o 
  -4   0   6      131.20      151.43      2.92 o 
  -3   0   6      814.07      935.80     19.90 o 
  -2   0   6      497.67      671.59     17.39 o 
  -1   0   6      491.97      463.95      8.50 o 
   0   0   6     7700.82     6705.56     88.89 o 
   1   0   6       47.16       39.85      0.88 o 
   2   0   6      275.67      271.01      5.25 o 
   3   0   6     1762.83     1908.64     42.66 o 
   4   0   6      216.30      221.07      5.02 o 
   5   0   6      934.26      907.46     25.60 o 
   6   0   6        5.99        5.93      1.35 o 
   7   0   6       25.49       30.20      2.01 o 
   8   0   6       10.95       14.05      1.50 o 
  -9   1   6       50.60       47.44      1.98 o 
  -8   1   6      129.76      134.01      2.76 o 
  -7   1   6      174.56      169.63      2.82 o 
  -6   1   6      167.29      153.88      2.84 o 
  -5   1   6       23.26       24.26      1.08 o 
  -4   1   6        3.47        6.89      0.67 o 
  -3   1   6      492.67      574.63      8.28 o 
  -2   1   6     1347.86     1585.72     20.80 o 
  -1   1   6     2524.84     2642.36     25.63 o 
   0   1   6      257.14      205.31      1.68 o 
   1   1   6     2713.52     2786.20     29.27 o 
   2   1   6     2091.12     2242.19     16.71 o 
   3   1   6      537.61      606.87      4.96 o 
   4   1   6       27.01       30.57      1.07 o 
   5   1   6       57.52       52.30      1.97 o 
   6   1   6        1.25        1.59      0.84 o 
   7   1   6      198.52      184.75      4.84 o 
   8   1   6       87.53       93.65      3.18 o 
  -9   2   6       87.25       86.60      2.61 o 
  -8   2   6       36.89       35.57      1.58 o 
  -7   2   6        8.46        8.51      1.09 o 
  -6   2   6       57.16       53.43      1.99 o 
  -5   2   6      231.02      221.73      5.86 o 
  -4   2   6       60.82       87.01      1.86 o 
  -3   2   6      410.19      485.18      5.83 o 
  -2   2   6      231.92      230.30      3.92 o 
  -1   2   6      152.43      137.41      1.97 o 
   0   2   6       47.93       54.34      0.92 o 
   1   2   6      175.39      157.07      2.47 o 
   2   2   6      268.85      278.06      4.21 o 
   3   2   6      262.17      297.42      5.18 o 
   4   2   6       50.05       70.37      1.55 o 
   5   2   6      299.33      274.94      4.71 o 
   6   2   6      145.61      138.81      2.67 o 
   7   2   6       41.89       44.71      1.61 o 
   8   2   6        3.77        3.16      0.72 o 
  -8   3   6        1.54        1.79      0.65 o 
  -7   3   6       15.36       13.59      1.19 o 
  -6   3   6        9.17       10.29      1.18 o 
  -5   3   6       10.05        9.95      0.79 o 
  -4   3   6       45.38       49.52      1.33 o 
  -3   3   6       19.24       17.66      0.83 o 
  -2   3   6        0.34        0.94      0.31 o 
  -1   3   6       36.99       30.04      0.76 o 
   0   3   6        4.74        2.60      0.39 o 
   1   3   6        1.80        1.22      0.31 o 
   2   3   6     1482.08     1706.27     20.44 o 
   3   3   6       93.20      100.58      1.71 o 
   4   3   6        0.07       -0.23      0.44 o 
   5   3   6        6.50        4.24      0.75 o 
   6   3   6        0.33        0.37      0.88 o 
   7   3   6        3.20        3.37      0.89 o 
   8   3   6        5.19        4.00      0.74 o 
  -8   4   6       15.64       14.92      1.11 o 
  -7   4   6        9.88       10.30      1.03 o 
  -6   4   6        8.63        7.68      1.06 o 
  -5   4   6       14.71       12.84      0.92 o 
  -4   4   6       72.04       74.97      2.12 o 
  -3   4   6      108.44      121.75      2.24 o 
  -2   4   6      107.26      113.50      1.77 o 
  -1   4   6      247.39      324.05      4.33 o 
   0   4   6      586.69      759.80      9.59 o 
   1   4   6       97.53      107.57      1.77 o 
   2   4   6        3.03        6.93      0.60 o 
   3   4   6       41.81       39.89      1.32 o 
   4   4   6       26.89       24.04      1.09 o 
   5   4   6        0.06        0.62      0.95 o 
   6   4   6        1.02        2.26      0.99 o 
   7   4   6       57.13       55.25      2.07 o 
   8   4   6       65.16       53.43      1.54 o 
  -8   5   6       20.89       21.64      1.19 o 
  -7   5   6        0.23       -0.15      0.76 o 
  -6   5   6      112.29      101.35      3.11 o 
  -5   5   6        9.77        7.99      1.21 o 
  -4   5   6        0.30       -0.17      0.56 o 
  -3   5   6       38.92       39.10      1.25 o 
  -2   5   6       59.59       67.47      1.61 o 
  -1   5   6      454.82      512.97      7.14 o 
   0   5   6       21.39       23.57      0.96 o 
   1   5   6      237.92      315.67      5.43 o 
   2   5   6      444.06      514.99      7.52 o 
   3   5   6        0.43        0.56      0.56 o 
   4   5   6      101.94      102.16      4.10 o 
   5   5   6       70.44       61.98      2.08 o 
   6   5   6       37.57       35.63      1.82 o 
   7   5   6        6.65        6.92      1.03 o 
   8   5   6        0.22        2.22      1.29 o 
  -7   6   6       45.04       46.77      2.32 o 
  -6   6   6       29.10       31.28      1.78 o 
  -5   6   6       87.27       93.55      2.98 o 
  -4   6   6      382.77      313.08      7.41 o 
  -3   6   6      245.97      226.10      7.51 o 
  -2   6   6      357.98      339.59      8.66 o 
  -1   6   6      363.25      346.85      8.15 o 
   0   6   6      189.12      189.00      3.63 o 
   1   6   6      134.51      163.55      5.05 o 
   2   6   6       23.22       19.02      0.91 o 
   3   6   6       83.02       72.24      2.53 o 
   4   6   6      391.59      362.98      6.92 o 
   5   6   6      538.34      529.38     12.72 o 
   6   6   6      162.81      171.27      4.89 o 
   7   6   6       10.59       11.58      0.99 o 
  -7   7   6       95.36      101.91      3.82 o 
  -6   7   6      130.53      127.08      4.57 o 
  -5   7   6       62.41       52.71      1.94 o 
  -4   7   6       32.95       28.23      1.80 o 
  -3   7   6      104.90       78.92      2.38 o 
  -2   7   6      109.89       97.40      2.12 o 
  -1   7   6      118.07      113.19      2.97 o 
   0   7   6      871.37      836.24     15.78 o 
   1   7   6      530.38      528.85      8.61 o 
   2   7   6      733.19      697.20     14.72 o 
   3   7   6      140.78      110.67      2.79 o 
   4   7   6      135.58      130.19      3.58 o 
   5   7   6       22.53       22.34      1.45 o 
   6   7   6      101.52       98.61      3.20 o 
   7   7   6       77.59       73.89      2.79 o 
  -6   8   6        0.03        0.20      1.02 o 
  -5   8   6        1.68        1.35      1.03 o 
  -4   8   6      117.62      103.61      4.47 o 
  -3   8   6        4.21        2.63      0.93 o 
  -2   8   6       51.17       37.88      1.60 o 
  -1   8   6       81.65       68.52      2.41 o 
   0   8   6        9.17        8.21      1.12 o 
   1   8   6      100.99       79.26      2.27 o 
   2   8   6       63.35       70.35      2.06 o 
   3   8   6      144.81      127.37      2.49 o 
   4   8   6      159.19      143.08      3.24 o 
   5   8   6        0.84        0.88      0.83 o 
   6   8   6       26.27       26.62      1.27 o 
  -5   9   6       20.48       27.99      3.45 o 
  -4   9   6        0.62        1.41      1.42 o 
  -3   9   6        6.37        6.77      1.00 o 
  -2   9   6      128.38      136.07      5.08 o 
  -1   9   6      106.09       99.57      2.62 o 
   0   9   6       73.42       68.76      2.10 o 
   1   9   6       96.79       87.30      2.22 o 
   2   9   6       13.63       15.01      1.30 o 
   3   9   6        0.10        0.68      0.68 o 
   4   9   6        0.11        0.30      0.67 o 
   5   9   6        0.05        0.20      0.64 o 
  -4  10   6       49.53       50.83      2.42 o 
  -3  10   6        2.36        2.08      0.78 o 
  -2  10   6       17.90       15.80      1.28 o 
  -1  10   6       80.14       80.08      3.40 o 
   0  10   6        4.14        2.50      0.76 o 
   1  10   6        2.84        4.30      0.88 o 
   2  10   6       39.17       37.01      1.40 o 
   3  10   6        0.82        1.13      0.65 o 
   4  10   6       16.15       14.87      1.03 o 
  -3  11   6        9.48        8.41      1.74 o 
  -2  11   6        1.51        4.17      0.72 o 
  -1  11   6       24.57       23.25      1.11 o 
   0  11   6        7.78        6.68      0.81 o 
   1  11   6        0.27        0.13      0.59 o 
   2  11   6        6.81        8.29      0.71 o 
  -9   1   7       27.82       30.04      2.28 o 
  -8   1   7       47.89       47.53      1.62 o 
  -7   1   7       15.83       13.52      1.24 o 
  -6   1   7      128.09      119.27      3.07 o 
  -5   1   7       10.71       10.97      0.83 o 
  -4   1   7      210.34      227.88      2.96 o 
  -3   1   7       21.84       33.54      1.25 o 
  -2   1   7      934.24     1075.97     17.23 o 
  -1   1   7      269.47      270.87      2.81 o 
   0   1   7      102.77       86.32      1.19 o 
   1   1   7       64.61       69.08      0.99 o 
   2   1   7      990.65     1082.34      7.72 o 
   3   1   7       52.92       53.14      1.22 o 
   4   1   7        4.03        4.31      0.69 o 
   5   1   7        4.18        4.49      0.68 o 
   6   1   7      128.08      113.02      3.33 o 
   7   1   7        5.75        4.15      0.85 o 
   8   1   7       62.25       58.38      2.11 o 
  -8   2   7        3.46        2.27      0.73 o 
  -7   2   7        0.57        1.09      0.82 o 
  -6   2   7       75.03       76.92      2.25 o 
  -5   2   7       33.38       32.41      1.13 o 
  -4   2   7      536.97      649.93      6.12 o 
  -3   2   7       92.24       90.75      2.19 o 
  -2   2   7     1169.57     1218.59     15.62 o 
  -1   2   7       50.43       55.89      1.08 o 
   0   2   7       58.09       69.16      1.02 o 
   1   2   7      277.36      300.07      5.22 o 
   2   2   7      310.56      337.56      4.40 o 
   3   2   7      181.88      181.95      2.85 o 
   4   2   7     2622.66     2692.01     55.90 o 
   5   2   7       92.87       84.72      1.89 o 
   6   2   7        1.33        1.30      0.85 o 
   7   2   7        4.60        5.62      0.88 o 
   8   2   7        0.27        0.29      0.68 o 
  -8   3   7       15.75       19.25      1.10 o 
  -7   3   7      112.30      121.34      2.47 o 
  -6   3   7      122.34      123.06      2.69 o 
  -5   3   7       77.23       69.62      1.52 o 
  -4   3   7        2.21        2.96      0.58 o 
  -3   3   7       36.40       30.40      1.06 o 
  -2   3   7       98.38      122.10      2.35 o 
  -1   3   7       49.82       59.70      1.17 o 
   0   3   7      298.27      268.17      3.95 o 
   1   3   7      453.07      450.43      7.37 o 
   2   3   7     1348.18     1451.37     17.86 o 
   3   3   7       30.25       32.30      1.12 o 
   4   3   7      131.66      124.94      2.57 o 
   5   3   7      110.05       94.87      2.67 o 
   6   3   7      269.96      275.50      6.02 o 
   7   3   7       85.74       95.13      2.26 o 
   8   3   7       28.82       32.34      1.21 o 
  -8   4   7        0.02        0.32      0.59 o 
  -7   4   7        0.61        0.01      0.69 o 
  -6   4   7       46.42       46.52      1.80 o 
  -5   4   7      123.97      104.67      2.35 o 
  -4   4   7      265.95      243.64      6.21 o 
  -3   4   7       13.29       10.93      1.02 o 
  -2   4   7       56.65       43.15      1.28 o 
  -1   4   7       32.11       33.25      1.03 o 
   0   4   7      155.45      147.72      1.97 o 
   1   4   7       19.22       22.83      0.91 o 
   2   4   7       88.24       90.62      1.84 o 
   3   4   7      286.38      257.90      7.04 o 
   4   4   7      489.16      473.26     10.76 o 
   5   4   7       86.01       80.01      2.52 o 
   6   4   7       39.44       47.16      2.02 o 
   7   4   7        6.85        6.41      0.99 o 
   8   4   7        1.56        1.77      0.82 o 
  -8   5   7        5.06        6.80      0.97 o 
  -7   5   7       28.26       27.51      1.52 o 
  -6   5   7       14.18       16.53      1.22 o 
  -5   5   7       14.16       12.00      1.21 o 
  -4   5   7        0.32       -0.05      0.65 o 
  -3   5   7      298.86      286.56      7.03 o 
  -2   5   7      106.77      108.32      2.85 o 
  -1   5   7      136.41      133.43      2.33 o 
   0   5   7      186.39      166.28      2.64 o 
   1   5   7     2200.66     2443.73     27.80 o 
   2   5   7      294.32      247.82      5.14 o 
   3   5   7      155.74      143.15      4.29 o 
   4   5   7       22.79       17.27      1.34 o 
   5   5   7       39.91       35.67      1.70 o 
   6   5   7        2.33        2.97      0.98 o 
   7   5   7       17.11       20.23      1.29 o 
  -7   6   7        4.60        3.63      0.94 o 
  -6   6   7        5.25        4.87      0.97 o 
  -5   6   7      164.72      142.85      3.64 o 
  -4   6   7       48.50       49.18      2.24 o 
  -3   6   7       70.52       59.06      1.75 o 
  -2   6   7        0.29        1.02      0.51 o 
  -1   6   7      256.45      234.67      5.19 o 
   0   6   7        0.06       -0.19      0.45 o 
   1   6   7       16.37       15.94      0.82 o 
   2   6   7      202.93      179.23      4.13 o 
   3   6   7      733.96      702.59     10.22 o 
   4   6   7        0.90        1.11      0.90 o 
   5   6   7       21.06       20.78      1.36 o 
   6   6   7        0.04        0.12      0.78 o 
   7   6   7        3.94        4.32      0.78 o 
  -7   7   7        7.19        7.19      1.53 o 
  -6   7   7       21.62       23.38      1.59 o 
  -5   7   7        0.28        1.68      0.86 o 
  -4   7   7       26.44       25.68      1.70 o 
  -3   7   7        8.12       10.73      1.44 o 
  -2   7   7       63.75       46.75      1.73 o 
  -1   7   7        1.02        0.49      0.71 o 
   0   7   7      202.61      194.75      3.92 o 
   1   7   7       28.86       22.00      1.27 o 
   2   7   7      435.79      385.04      9.62 o 
   3   7   7      166.23      148.93      3.63 o 
   4   7   7       18.04       22.47      1.43 o 
   5   7   7       64.80       62.09      1.95 o 
   6   7   7        0.26        0.06      0.66 o 
  -6   8   7       68.91       85.85      3.96 o 
  -5   8   7       69.44       68.45      2.84 o 
  -4   8   7       35.75       27.35      2.07 o 
  -3   8   7       35.27       24.00      1.47 o 
  -2   8   7      185.85      166.97      6.87 o 
  -1   8   7      169.34      154.93      3.36 o 
   0   8   7      128.38       98.19      2.93 o 
   1   8   7      264.38      236.60      4.60 o 
   2   8   7      145.22      146.20      3.04 o 
   3   8   7       76.06       77.03      1.86 o 
   4   8   7      157.90      155.74      3.41 o 
   5   8   7        0.26        0.03      0.70 o 
   6   8   7       14.67       16.00      1.18 o 
  -5   9   7        6.43        7.19      1.33 o 
  -4   9   7        3.84        2.72      1.07 o 
  -3   9   7       37.97       35.87      1.94 o 
  -2   9   7        0.91        0.08      0.73 o 
  -1   9   7       27.13       32.25      1.55 o 
   0   9   7      120.17      112.68      3.44 o 
   1   9   7       69.46       72.96      2.37 o 
   2   9   7       56.66       53.70      1.76 o 
   3   9   7       16.94       17.08      1.01 o 
   4   9   7        0.08        0.92      0.65 o 
   5   9   7       59.37       56.05      2.95 o 
  -4  10   7       30.23       34.30      2.00 o 
  -3  10   7       76.90       82.77      5.80 o 
  -2  10   7      109.35      105.28      2.37 o 
  -1  10   7        5.15        5.02      0.83 o 
   0  10   7        2.27        1.43      0.70 o 
   1  10   7       22.94       20.91      1.25 o 
   2  10   7       33.29       28.60      1.18 o 
   3  10   7      123.27      128.08      3.94 o 
   4  10   7       61.36       58.20      4.85 o 
  -2  11   7       57.80       67.34      3.76 o 
  -1  11   7      125.02      131.23      3.38 o 
   0  11   7      137.51      144.66      4.69 o 
   1  11   7      141.13      139.05      3.60 o 
   2  11   7       66.13       82.35      2.22 o 
  -8   0   8      395.16      428.49     17.90 o 
  -7   0   8      639.88      655.91     30.06 o 
  -6   0   8       43.10       37.10      2.27 o 
  -5   0   8       21.64       20.96      1.46 o 
  -4   0   8       61.52       58.06      2.11 o 
  -3   0   8      280.01      298.03      8.46 o 
  -2   0   8     2163.40     2324.89     34.98 o 
  -1   0   8     2856.55     3234.22     54.36 o 
   0   0   8     3236.93     3884.51     44.82 o 
   1   0   8       42.68       52.83      1.49 o 
   2   0   8     2080.50     2235.05     37.15 o 
   3   0   8      145.57      164.40      4.79 o 
   4   0   8      361.17      319.61     11.82 o 
   5   0   8       34.97       33.18      2.20 o 
   6   0   8       81.69       77.18      3.27 o 
   7   0   8      129.72      140.31      3.81 o 
   8   0   8      112.06       90.34      2.27 o 
  -8   1   8       25.13       28.93      1.35 o 
  -7   1   8       28.62       28.94      1.58 o 
  -6   1   8      292.02      300.11      5.94 o 
  -5   1   8      100.75      100.46      2.56 o 
  -4   1   8       26.26       31.18      1.22 o 
  -3   1   8       15.44       26.55      1.01 o 
  -2   1   8     1350.16     1501.57     23.94 o 
  -1   1   8      105.96       62.94      1.21 o 
   0   1   8     3313.10     3472.57     49.08 o 
   1   1   8     1211.37     1301.23     17.41 o 
   2   1   8       84.77      104.65      1.81 o 
   3   1   8       73.95       71.60      1.61 o 
   4   1   8      153.07      139.68      3.79 o 
   5   1   8        0.65        0.96      0.88 o 
   6   1   8      715.34      651.74     15.49 o 
   7   1   8        0.77        2.04      0.84 o 
   8   1   8       20.54       22.88      1.01 o 
  -8   2   8        1.81        3.76      0.72 o 
  -7   2   8      142.19      146.80      2.95 o 
  -6   2   8       64.70       64.09      2.25 o 
  -5   2   8        9.78        9.38      0.83 o 
  -4   2   8      266.17      267.84      6.28 o 
  -3   2   8      135.24      132.47      2.62 o 
  -2   2   8       13.19       16.78      0.76 o 
  -1   2   8       85.39      105.67      1.61 o 
   0   2   8      206.19      214.29      2.32 o 
   1   2   8       81.23       95.73      1.81 o 
   2   2   8      330.63      336.96      3.28 o 
   3   2   8      237.15      219.22      3.39 o 
   4   2   8      358.29      315.15      5.53 o 
   5   2   8       62.91       52.42      2.23 o 
   6   2   8        0.49        0.82      0.91 o 
   7   2   8       43.28       41.14      2.20 o 
   8   2   8       59.92       57.30      1.90 o 
  -8   3   8        5.98        7.54      0.79 o 
  -7   3   8        0.70        0.61      0.74 o 
  -6   3   8        1.14        1.74      0.85 o 
  -5   3   8        7.10        6.44      1.00 o 
  -4   3   8       67.83       63.60      2.29 o 
  -3   3   8       34.47       45.03      1.54 o 
  -2   3   8        2.63        3.37      0.56 o 
  -1   3   8       79.65       78.96      1.44 o 
   0   3   8      467.88      528.91      9.32 o 
   1   3   8        1.97        1.51      0.41 o 
   2   3   8        5.27        3.61      0.55 o 
   3   3   8      270.40      259.31      6.04 o 
   4   3   8       25.64       23.22      0.98 o 
   5   3   8       26.22       23.21      1.62 o 
   6   3   8       15.57       13.47      1.35 o 
   7   3   8        0.01        0.56      0.73 o 
   8   3   8        1.69        1.51      1.07 o 
  -8   4   8        8.20        8.70      1.13 o 
  -7   4   8        6.45        6.14      0.84 o 
  -6   4   8        0.20        1.11      0.80 o 
  -5   4   8       20.49       19.50      1.28 o 
  -4   4   8        2.40        1.77      0.63 o 
  -3   4   8       17.75       20.21      0.96 o 
  -2   4   8        1.95        1.36      0.53 o 
  -1   4   8       30.05       32.31      1.09 o 
   0   4   8       43.72       41.52      1.20 o 
   1   4   8       24.80       23.27      1.11 o 
   2   4   8      419.62      413.26      7.58 o 
   3   4   8        2.37        1.68      0.57 o 
   4   4   8       10.15        8.48      1.20 o 
   5   4   8        2.47        3.08      1.03 o 
   6   4   8        6.02        5.97      1.11 o 
   7   4   8        3.98        3.45      0.81 o 
  -7   5   8       17.15       18.87      1.24 o 
  -6   5   8        0.74        2.19      0.83 o 
  -5   5   8        0.02        0.93      0.86 o 
  -4   5   8       24.90       23.72      1.38 o 
  -3   5   8       20.81       20.65      1.01 o 
  -2   5   8        0.58        0.86      0.50 o 
  -1   5   8        2.61        4.63      0.62 o 
   0   5   8      707.34      718.77      9.79 o 
   1   5   8        9.13        6.49      0.62 o 
   2   5   8      204.30      180.09      3.23 o 
   3   5   8       18.74       20.23      1.03 o 
   4   5   8        0.12        0.18      0.82 o 
   5   5   8       19.83       19.01      1.53 o 
   6   5   8      131.19      132.98      3.24 o 
   7   5   8        9.01       10.30      0.87 o 
  -7   6   8       23.12       26.19      1.35 o 
  -6   6   8       48.66       49.80      1.89 o 
  -5   6   8      123.89      110.82      3.45 o 
  -4   6   8        0.97        3.70      0.94 o 
  -3   6   8      798.98      697.57     11.37 o 
  -2   6   8      186.32      181.53      4.28 o 
  -1   6   8       16.21       19.40      0.87 o 
   0   6   8       11.35       13.03      0.77 o 
   1   6   8       58.79       54.42      1.34 o 
   2   6   8      244.44      211.90      3.39 o 
   3   6   8      825.67      775.79     14.57 o 
   4   6   8      567.86      545.11     14.67 o 
   5   6   8       30.87       38.33      1.64 o 
   6   6   8        0.14       -0.42      0.70 o 
   7   6   8        0.54        0.82      0.72 o 
  -6   7   8       19.33       15.36      1.32 o 
  -5   7   8      351.43      355.26      6.34 o 
  -4   7   8        6.18        7.40      1.24 o 
  -3   7   8      248.06      212.42      5.18 o 
  -2   7   8      142.81      140.95      2.66 o 
  -1   7   8      625.71      608.63      9.02 o 
   0   7   8      450.89      420.43      7.91 o 
   1   7   8      275.01      260.56      4.89 o 
   2   7   8      323.28      270.33      6.91 o 
   3   7   8       38.06       26.42      1.43 o 
   4   7   8       17.67       16.56      1.24 o 
   5   7   8      249.65      246.97      4.70 o 
   6   7   8       31.87       34.92      1.33 o 
  -6   8   8        7.29        8.28      1.56 o 
  -5   8   8       55.83       50.62      1.89 o 
  -4   8   8       14.61       13.53      1.32 o 
  -3   8   8      252.86      222.15      4.34 o 
  -2   8   8       44.10       40.97      1.97 o 
  -1   8   8       17.20       18.47      1.27 o 
   0   8   8      120.84       96.87      3.33 o 
   1   8   8      327.66      298.87      6.63 o 
   2   8   8       12.61       11.97      1.03 o 
   3   8   8       76.36       78.75      1.91 o 
   4   8   8        4.18        5.47      0.84 o 
   5   8   8       35.51       36.87      1.53 o 
  -5   9   8        0.02        0.51      0.97 o 
  -4   9   8        1.61        1.66      0.98 o 
  -3   9   8        4.52        5.62      1.03 o 
  -2   9   8       45.81       41.41      2.07 o 
  -1   9   8      245.55      226.46      6.25 o 
   0   9   8       21.23       20.28      1.20 o 
   1   9   8        0.53        1.79      0.82 o 
   2   9   8       41.53       35.15      1.43 o 
   3   9   8        2.61        2.88      0.70 o 
   4   9   8        4.85        4.36      0.78 o 
  -4  10   8        0.24       -0.04      0.87 o 
  -3  10   8        0.14        0.76      0.77 o 
  -2  10   8        1.88        2.13      0.72 o 
  -1  10   8       11.27       11.33      0.92 o 
   0  10   8       13.38       10.92      1.00 o 
   1  10   8       59.35       58.46      1.68 o 
   2  10   8        0.06        0.27      0.62 o 
   3  10   8        3.34        3.73      0.76 o 
  -1  11   8        2.51        2.52      0.81 o 
   0  11   8       27.54       32.79      1.27 o 
   1  11   8       21.71       26.77      1.20 o 
  -8   1   9       23.63       18.45      1.00 o 
  -7   1   9        3.75        3.90      0.90 o 
  -6   1   9      447.49      460.89      6.81 o 
  -5   1   9       96.60       88.58      2.22 o 
  -4   1   9       19.32       19.82      0.87 o 
  -3   1   9      124.81      141.01      2.12 o 
  -2   1   9      157.04      163.96      3.75 o 
  -1   1   9       66.00       75.74      1.29 o 
   0   1   9      706.21      764.85     10.83 o 
   1   1   9      747.43      795.78     11.00 o 
   2   1   9       73.16      101.00      1.98 o 
   3   1   9      192.67      190.47      3.56 o 
   4   1   9       63.71       60.59      1.51 o 
   5   1   9        0.62        2.00      1.02 o 
   6   1   9       15.96       19.23      1.45 o 
   7   1   9        3.13        1.82      0.73 o 
   8   1   9       17.31       17.35      1.52 o 
  -8   2   9        0.11       -0.18      0.54 o 
  -7   2   9       71.51       77.42      2.17 o 
  -6   2   9        1.34        2.09      0.96 o 
  -5   2   9        1.10        0.47      0.89 o 
  -4   2   9     1412.87     1416.11     24.03 o 
  -3   2   9        5.04        6.41      0.86 o 
  -2   2   9       97.35      118.24      2.35 o 
  -1   2   9        8.11       10.67      0.68 o 
   0   2   9      619.68      692.81      7.51 o 
   1   2   9        0.84        2.26      0.44 o 
   2   2   9     1923.44     2153.97     24.92 o 
   3   2   9      500.55      473.62      9.49 o 
   4   2   9        0.79        0.53      0.59 o 
   5   2   9       22.70       20.65      1.37 o 
   6   2   9       12.33       10.63      1.22 o 
   7   2   9        3.10        4.62      0.98 o 
   8   2   9       10.37        7.91      1.14 o 
  -8   3   9       59.83       62.06      1.97 o 
  -7   3   9        0.15        0.38      0.73 o 
  -6   3   9      145.74      143.58      3.24 o 
  -5   3   9      212.00      206.11      3.41 o 
  -4   3   9      253.27      252.47      5.26 o 
  -3   3   9       13.17       10.77      0.84 o 
  -2   3   9      397.14      420.34     10.96 o 
  -1   3   9      554.84      587.81      7.23 o 
   0   3   9      283.38      298.52      2.93 o 
   1   3   9      613.16      622.11     12.19 o 
   2   3   9       20.63       20.92      1.07 o 
   3   3   9       18.13       19.02      0.85 o 
   4   3   9      909.70      774.06     16.85 o 
   5   3   9      184.69      168.88      3.49 o 
   6   3   9       56.13       52.32      1.99 o 
   7   3   9       27.38       32.93      1.38 o 
  -8   4   9        0.12       -0.18      0.72 o 
  -7   4   9        2.63        3.11      0.71 o 
  -6   4   9       69.40       65.96      1.79 o 
  -5   4   9       51.11       51.96      1.92 o 
  -4   4   9       64.20       55.21      1.87 o 
  -3   4   9       28.25       28.07      1.13 o 
  -2   4   9      216.01      196.70      7.43 o 
  -1   4   9      698.56      725.92      9.65 o 
   0   4   9        7.84        9.00      0.78 o 
   1   4   9      499.64      500.54     11.41 o 
   2   4   9     1141.33     1102.71     22.36 o 
   3   4   9      120.24      105.33      2.06 o 
   4   4   9       78.03       66.19      2.67 o 
   5   4   9       44.52       41.74      1.97 o 
   6   4   9       37.21       41.71      1.76 o 
   7   4   9        0.11        0.45      0.63 o 
  -7   5   9       28.18       34.31      1.62 o 
  -6   5   9        0.86        0.07      0.70 o 
  -5   5   9        2.04        1.88      0.87 o 
  -4   5   9      131.32      131.12      3.09 o 
  -3   5   9       52.34       44.77      1.84 o 
  -2   5   9       25.79       27.12      1.07 o 
  -1   5   9     1598.17     1489.08     29.61 o 
   0   5   9      746.41      719.65     13.64 o 
   1   5   9      232.69      202.33      4.74 o 
   2   5   9        1.08        0.23      0.58 o 
   3   5   9      107.95      103.11      2.66 o 
   4   5   9        2.83        0.63      0.86 o 
   5   5   9        0.48        1.18      0.89 o 
   6   5   9       59.79       67.08      1.92 o 
   7   5   9       13.48       14.04      0.91 o 
  -7   6   9        5.37        3.98      1.13 o 
  -6   6   9       34.59       34.07      1.41 o 
  -5   6   9       47.42       46.76      1.70 o 
  -4   6   9      124.05      119.48      2.55 o 
  -3   6   9      561.25      505.05      7.74 o 
  -2   6   9        8.40        8.40      1.13 o 
  -1   6   9       32.40       27.49      1.22 o 
   0   6   9       34.95       31.18      1.13 o 
   1   6   9      365.14      346.04      7.57 o 
   2   6   9       10.22        9.54      1.04 o 
   3   6   9        0.34        0.39      0.82 o 
   4   6   9       75.25       65.37      2.04 o 
   5   6   9       60.94       57.08      1.92 o 
   6   6   9       27.86       33.68      1.34 o 
  -6   7   9       40.26       34.80      1.44 o 
  -5   7   9      159.82      173.87      3.07 o 
  -4   7   9        1.84        1.67      0.89 o 
  -3   7   9        0.20        1.15      0.90 o 
  -2   7   9      101.85      111.25      3.08 o 
  -1   7   9       48.61       41.42      1.67 o 
   0   7   9       99.90       94.94      2.63 o 
   1   7   9        2.27        1.67      0.85 o 
   2   7   9       72.44       52.99      1.70 o 
   3   7   9      154.73      141.25      4.23 o 
   4   7   9        9.49       10.25      1.05 o 
   5   7   9       44.06       47.19      1.74 o 
   6   7   9        1.00        0.53      0.64 o 
  -5   8   9       45.28       40.12      1.71 o 
  -4   8   9      145.03      148.78      5.21 o 
  -3   8   9       81.88       77.74      2.46 o 
  -2   8   9       63.63       54.54      1.72 o 
  -1   8   9       73.39       69.59      1.82 o 
   0   8   9      106.51      106.93      3.19 o 
   1   8   9       78.09       77.11      2.03 o 
   2   8   9       50.64       58.21      1.66 o 
   3   8   9       50.22       49.58      1.53 o 
   4   8   9        0.88        0.66      0.68 o 
   5   8   9       44.10       46.03      1.65 o 
  -4   9   9       10.90       10.99      1.06 o 
  -3   9   9       10.12        8.66      1.05 o 
  -2   9   9        5.33        5.42      0.84 o 
  -1   9   9      295.80      275.12      7.61 o 
   0   9   9       21.30       20.99      1.27 o 
   1   9   9       21.23       19.93      1.11 o 
   2   9   9        3.03        5.50      0.78 o 
   3   9   9        6.96        8.48      0.78 o 
   4   9   9        7.14        6.53      0.75 o 
  -3  10   9       59.19       59.76      3.21 o 
  -2  10   9        5.49        6.35      0.86 o 
  -1  10   9        0.15        0.49      0.60 o 
   0  10   9        3.44        3.79      0.74 o 
   1  10   9      205.69      226.65      4.70 o 
   2  10   9       77.92       96.56      2.98 o 
   3  10   9       97.29      121.90      3.00 o 
  -8   0  10       61.63       55.44      2.39 o 
  -7   0  10        0.20        0.30      0.99 o 
  -6   0  10        0.62        1.26      1.25 o 
  -5   0  10      361.39      336.30     13.87 o 
  -4   0  10      652.03      634.36     15.51 o 
  -3   0  10      304.97      315.21      9.71 o 
  -2   0  10       11.49        4.81      1.07 o 
  -1   0  10      153.35      180.03      4.96 o 
   0   0  10      239.35      219.30      3.39 o 
   1   0  10      414.26      454.55      9.75 o 
   2   0  10      562.63      566.50      8.84 o 
   3   0  10      423.38      395.12     15.28 o 
   4   0  10      280.98      236.42      6.65 o 
   5   0  10      211.60      203.14      5.52 o 
   6   0  10       10.50       14.46      1.78 o 
   7   0  10        1.97        0.73      1.00 o 
  -8   1  10        0.38        1.72      0.66 o 
  -7   1  10       85.57       94.93      2.25 o 
  -6   1  10       69.32       65.56      2.23 o 
  -5   1  10      105.90       99.96      2.59 o 
  -4   1  10       67.04       67.29      1.88 o 
  -3   1  10      107.27       98.79      2.38 o 
  -2   1  10     1243.85     1429.57     23.11 o 
  -1   1  10      322.13      333.35      3.31 o 
   0   1  10      345.35      366.61      6.37 o 
   1   1  10        4.17       12.36      0.91 o 
   2   1  10       24.09       29.47      1.46 o 
   3   1  10       50.56       38.96      1.31 o 
   4   1  10      217.88      199.72      3.97 o 
   5   1  10       81.62       78.63      2.63 o 
   6   1  10       46.43       44.95      1.83 o 
   7   1  10       20.52       23.98      1.30 o 
  -8   2  10        0.84        1.07      0.56 o 
  -7   2  10       10.89       10.39      1.03 o 
  -6   2  10       32.18       33.20      1.55 o 
  -5   2  10      198.27      180.32      3.19 o 
  -4   2  10       71.53       72.21      1.54 o 
  -3   2  10      226.63      219.50      6.16 o 
  -2   2  10       16.83       17.27      1.22 o 
  -1   2  10        5.67        4.48      0.60 o 
   0   2  10       49.58       41.78      1.18 o 
   1   2  10      453.69      424.44      5.77 o 
   2   2  10       83.73       67.67      1.92 o 
   3   2  10       18.22       12.12      0.79 o 
   4   2  10      158.33      146.06      3.36 o 
   5   2  10      117.01      107.40      2.45 o 
   6   2  10       88.62       82.03      2.70 o 
   7   2  10       24.51       26.58      1.32 o 
  -8   3  10        3.03        3.32      1.34 o 
  -7   3  10        0.79        1.56      0.73 o 
  -6   3  10        0.69        1.73      0.80 o 
  -5   3  10      246.27      231.46      3.65 o 
  -4   3  10       39.87       42.52      1.83 o 
  -3   3  10      273.39      261.66      7.17 o 
  -2   3  10      423.86      421.33     13.97 o 
  -1   3  10      194.21      199.78      4.77 o 
   0   3  10       32.30       38.18      1.36 o 
   1   3  10      251.54      241.28      4.23 o 
   2   3  10      505.02      491.68     11.68 o 
   3   3  10      180.46      162.47      2.84 o 
   4   3  10       83.84       66.79      2.12 o 
   5   3  10        2.61        2.69      0.98 o 
   6   3  10        9.33       10.06      1.12 o 
   7   3  10       35.17       38.50      1.41 o 
  -7   4  10        6.03        6.93      0.89 o 
  -6   4  10       26.31       25.94      1.43 o 
  -5   4  10       65.52       66.98      2.83 o 
  -4   4  10      179.28      167.24      3.75 o 
  -3   4  10      323.35      335.17      6.52 o 
  -2   4  10      961.51      957.54     23.55 o 
  -1   4  10       15.01       13.59      0.77 o 
   0   4  10      873.73      885.36     17.61 o 
   1   4  10        0.43        0.94      0.51 o 
   2   4  10       29.82       28.28      1.02 o 
   3   4  10       22.98       20.85      1.34 o 
   4   4  10       92.03       85.03      2.31 o 
   5   4  10      134.83      133.48      2.93 o 
   6   4  10      109.00      109.04      2.30 o 
   7   4  10       24.86       23.11      0.97 o 
  -7   5  10        0.08        0.74      0.75 o 
  -6   5  10        6.49        5.83      0.82 o 
  -5   5  10       36.13       34.32      1.94 o 
  -4   5  10        2.24        2.40      0.89 o 
  -3   5  10        8.55        8.87      1.15 o 
  -2   5  10     1517.56     1423.65     19.62 o 
  -1   5  10      208.30      204.60      3.87 o 
   0   5  10      592.40      565.33      9.58 o 
   1   5  10      345.27      334.99      5.92 o 
   2   5  10        2.12        3.01      0.88 o 
   3   5  10       23.96       22.76      1.33 o 
   4   5  10      184.63      175.82      4.43 o 
   5   5  10       48.66       52.32      2.12 o 
   6   5  10       20.11       19.60      1.13 o 
  -6   6  10       23.33       27.01      1.54 o 
  -5   6  10       28.57       32.92      1.53 o 
  -4   6  10      621.73      600.64      8.70 o 
  -3   6  10       61.31       66.71      2.17 o 
  -2   6  10       26.87       23.50      1.48 o 
  -1   6  10        9.64        8.30      1.07 o 
   0   6  10      169.47      158.25      2.83 o 
   1   6  10      443.18      424.84     10.29 o 
   2   6  10      458.04      465.68      9.96 o 
   3   6  10      450.74      437.70      8.42 o 
   4   6  10       10.01        5.98      0.93 o 
   5   6  10       60.78       55.11      1.71 o 
   6   6  10        3.04        2.95      0.60 o 
  -6   7  10       10.98        8.56      0.99 o 
  -5   7  10       13.16       12.32      1.10 o 
  -4   7  10      124.60      125.24      3.21 o 
  -3   7  10        8.97       10.30      1.32 o 
  -2   7  10      484.73      481.16      8.79 o 
  -1   7  10      194.31      189.81      3.83 o 
   0   7  10      170.10      155.89      2.73 o 
   1   7  10       18.21       20.07      1.32 o 
   2   7  10       17.42       12.36      1.11 o 
   3   7  10       31.51       36.95      1.46 o 
   4   7  10       43.30       44.02      1.49 o 
   5   7  10       39.90       41.71      1.49 o 
  -5   8  10       14.97       11.63      1.02 o 
  -4   8  10       99.59      101.35      4.11 o 
  -3   8  10       66.37       66.05      2.09 o 
  -2   8  10       19.56       20.11      1.27 o 
  -1   8  10        0.66        0.83      0.68 o 
   0   8  10       13.62       13.97      1.05 o 
   1   8  10       67.77       72.04      1.91 o 
   2   8  10       11.11       14.91      1.09 o 
   3   8  10      101.29       94.92      2.31 o 
   4   8  10       21.67       30.23      1.21 o 
   5   8  10        0.20        0.30      1.26 o 
  -4   9  10        6.56        6.29      0.96 o 
  -3   9  10       38.11       36.84      1.47 o 
  -2   9  10       14.86       13.47      1.18 o 
  -1   9  10       35.49       39.19      1.31 o 
   0   9  10        5.79        6.16      0.78 o 
   1   9  10       48.38       43.07      1.49 o 
   2   9  10        0.01        0.28      0.55 o 
   3   9  10        3.66        5.29      0.79 o 
  -2  10  10        0.19        1.04      0.70 o 
  -1  10  10        1.53        1.52      0.73 o 
   0  10  10       33.56       32.43      1.17 o 
   1  10  10        2.19        2.15      0.59 o 
   2  10  10       25.63       31.13      1.47 o 
  -8   1  11       13.67       14.48      0.90 o 
  -7   1  11        5.67        7.58      0.98 o 
  -6   1  11       33.55       32.54      1.71 o 
  -5   1  11        4.64        3.40      0.86 o 
  -4   1  11       14.49       12.82      1.14 o 
  -3   1  11      241.39      238.55      4.89 o 
  -2   1  11      161.28      151.93      3.81 o 
  -1   1  11      228.24      240.64      3.78 o 
   0   1  11       63.22       56.81      1.50 o 
   1   1  11       34.80       21.63      1.07 o 
   2   1  11       83.46       82.23      1.87 o 
   3   1  11        5.09        4.40      0.75 o 
   4   1  11       17.20       12.76      1.31 o 
   5   1  11       38.62       37.65      1.94 o 
   6   1  11       17.45       20.44      1.41 o 
   7   1  11       52.56       59.56      1.78 o 
  -7   2  11       17.69       18.47      1.11 o 
  -6   2  11       24.74       26.98      1.41 o 
  -5   2  11      421.30      402.96      7.54 o 
  -4   2  11      130.98      129.52      2.78 o 
  -3   2  11      221.88      218.40      5.77 o 
  -2   2  11      139.49      135.60      3.95 o 
  -1   2  11        2.22        1.82      0.55 o 
   0   2  11      684.33      698.18     12.99 o 
   1   2  11       33.97       29.67      1.04 o 
   2   2  11      646.65      574.65     10.02 o 
   3   2  11        4.98        4.80      0.87 o 
   4   2  11       15.71       13.14      1.21 o 
   5   2  11        0.77       -0.25      0.92 o 
   6   2  11       24.66       27.27      1.74 o 
   7   2  11        6.18        6.31      0.87 o 
  -7   3  11        8.57        9.46      0.85 o 
  -6   3  11       29.70       29.28      1.38 o 
  -5   3  11       36.70       37.42      1.67 o 
  -4   3  11      107.66      103.09      2.75 o 
  -3   3  11      392.40      354.74      7.66 o 
  -2   3  11       30.90       30.88      1.25 o 
  -1   3  11      304.20      283.86      5.47 o 
   0   3  11      533.50      512.45     11.48 o 
   1   3  11       10.89        9.22      0.79 o 
   2   3  11      555.12      512.50      9.86 o 
   3   3  11      219.57      190.52      4.14 o 
   4   3  11        2.48        1.25      0.91 o 
   5   3  11       41.06       39.58      1.96 o 
   6   3  11       69.72       72.32      2.85 o 
   7   3  11       40.03       43.58      1.42 o 
  -7   4  11       51.52       54.41      1.74 o 
  -6   4  11        0.45        0.79      0.74 o 
  -5   4  11       64.73       64.12      2.57 o 
  -4   4  11       34.10       37.85      1.86 o 
  -3   4  11     1135.29     1088.75     23.65 o 
  -2   4  11        0.00       -0.13      0.75 o 
  -1   4  11      122.14      114.21      2.33 o 
   0   4  11     1537.85     1492.44     25.98 o 
   1   4  11       13.24       10.73      0.82 o 
   2   4  11      241.23      218.75      4.48 o 
   3   4  11      107.82       96.64      2.21 o 
   4   4  11      199.61      185.45      2.84 o 
   5   4  11        0.50        1.59      0.81 o 
   6   4  11        1.90        2.30      0.68 o 
  -7   5  11        8.25        7.68      0.91 o 
  -6   5  11        9.11       10.58      1.06 o 
  -5   5  11        2.56        2.27      0.85 o 
  -4   5  11        0.28        0.89      0.80 o 
  -3   5  11       93.13       86.63      2.59 o 
  -2   5  11      929.26      880.51     16.22 o 
  -1   5  11      270.25      237.27      4.98 o 
   0   5  11        0.33        0.88      0.98 o 
   1   5  11        7.37        7.15      1.04 o 
   2   5  11        4.75        2.40      1.02 o 
   3   5  11       12.01       11.71      1.15 o 
   4   5  11       21.34       20.98      1.29 o 
   5   5  11      116.72      121.22      2.39 o 
   6   5  11       32.83       35.15      1.17 o 
  -6   6  11        1.88        3.28      0.85 o 
  -5   6  11        1.61        0.80      0.72 o 
  -4   6  11       53.58       51.92      1.73 o 
  -3   6  11       56.91       52.01      2.12 o 
  -2   6  11       18.06       16.80      1.25 o 
  -1   6  11        5.89        5.31      0.98 o 
   0   6  11       25.65       25.01      1.40 o 
   1   6  11       50.53       51.52      1.81 o 
   2   6  11        0.31        0.66      0.84 o 
   3   6  11        2.90        3.31      0.92 o 
   4   6  11        4.43        7.26      1.00 o 
   5   6  11       44.25       41.68      1.39 o 
   6   6  11        1.18        1.27      0.74 o 
  -5   7  11        0.06        0.36      0.67 o 
  -4   7  11        4.73        5.48      0.85 o 
  -3   7  11       74.76       79.08      2.15 o 
  -2   7  11        2.11        2.60      0.87 o 
  -1   7  11        4.51        3.31      0.85 o 
   0   7  11        0.24        0.85      0.75 o 
   1   7  11        0.00        0.12      0.72 o 
   2   7  11        1.02        1.42      0.75 o 
   3   7  11        6.14        7.79      0.96 o 
   4   7  11        6.08        7.03      0.87 o 
   5   7  11        0.02        0.42      0.59 o 
  -4   8  11        0.21        0.70      0.70 o 
  -3   8  11        3.59        4.33      0.91 o 
  -2   8  11       61.09       59.90      1.75 o 
  -1   8  11        0.06        0.71      0.67 o 
   0   8  11       78.09       87.45      2.36 o 
   1   8  11        3.84        5.35      0.80 o 
   2   8  11       41.75       43.90      1.36 o 
   3   8  11        8.29       12.97      0.90 o 
   4   8  11        5.80        6.11      0.87 o 
  -3   9  11       53.42       45.18      1.56 o 
  -2   9  11       73.18       74.47      1.68 o 
  -1   9  11       29.76       35.64      1.39 o 
   0   9  11       18.40       27.38      1.18 o 
   1   9  11       11.98       11.15      0.78 o 
   2   9  11        1.00        1.59      0.61 o 
   3   9  11       14.47       19.40      1.23 o 
  -1  10  11       31.98       33.55      1.39 o 
   0  10  11       79.17       80.78      2.51 o 
  -7   0  12       29.19       35.06      2.23 o 
  -6   0  12       98.25       89.77      3.68 o 
  -5   0  12      142.41      151.33      4.70 o 
  -4   0  12       23.27       20.16      1.83 o 
  -3   0  12        0.24        0.17      0.92 o 
  -2   0  12        9.06        8.07      1.12 o 
  -1   0  12      498.46      482.12     15.87 o 
   0   0  12      176.61      140.29      3.33 o 
   1   0  12      877.40      867.45     17.00 o 
   2   0  12      434.45      453.18      6.39 o 
   3   0  12      221.09      219.05      5.26 o 
   4   0  12      255.02      270.11      9.03 o 
   5   0  12       71.80       83.52      3.94 o 
   6   0  12        0.97        1.06      1.13 o 
   7   0  12       48.89       43.40      2.90 o 
  -7   1  12       26.24       29.78      1.27 o 
  -6   1  12        0.83        1.54      0.74 o 
  -5   1  12       56.27       53.64      1.74 o 
  -4   1  12       86.21       87.89      2.31 o 
  -3   1  12      343.64      294.97      5.44 o 
  -2   1  12       41.85       39.48      1.47 o 
  -1   1  12      295.85      254.67      5.62 o 
   0   1  12        0.23       -0.02      0.50 o 
   1   1  12       20.03       20.60      1.27 o 
   2   1  12      113.28      102.45      2.14 o 
   3   1  12        0.43        1.20      0.84 o 
   4   1  12      283.69      294.09      6.47 o 
   5   1  12       23.44       24.44      1.63 o 
   6   1  12       18.01       19.20      1.46 o 
   7   1  12       21.25       22.44      1.71 o 
  -7   2  12       23.01       22.42      1.50 o 
  -6   2  12        1.76        1.44      0.70 o 
  -5   2  12       19.10       19.06      1.24 o 
  -4   2  12      178.11      162.89      3.01 o 
  -3   2  12        8.50        6.36      1.14 o 
  -2   2  12       62.32       59.01      1.95 o 
  -1   2  12        0.45        0.54      0.61 o 
   0   2  12      131.88      114.40      1.96 o 
   1   2  12       11.75       13.00      0.92 o 
   2   2  12      307.43      272.89      5.18 o 
   3   2  12        6.09        3.50      0.88 o 
   4   2  12      337.94      326.87      4.12 o 
   5   2  12        2.40        2.77      0.93 o 
   6   2  12       24.84       27.36      1.58 o 
   7   2  12        3.53        2.77      0.77 o 
  -7   3  12       10.35        8.55      0.80 o 
  -6   3  12        7.38        6.31      0.91 o 
  -5   3  12       80.87       75.93      2.06 o 
  -4   3  12       18.23       18.33      1.48 o 
  -3   3  12      217.82      198.59      3.81 o 
  -2   3  12      467.10      426.57      8.50 o 
  -1   3  12       40.78       40.21      1.30 o 
   0   3  12      388.17      378.70      6.58 o 
   1   3  12       13.94       13.92      1.03 o 
   2   3  12      719.51      683.82      8.31 o 
   3   3  12       36.86       36.01      1.56 o 
   4   3  12        2.54        1.33      0.80 o 
   5   3  12        7.49        6.82      1.05 o 
   6   3  12        6.77        5.91      0.97 o 
  -7   4  12       23.29       23.84      1.51 o 
  -6   4  12        0.42        0.30      0.73 o 
  -5   4  12       25.78       31.02      1.73 o 
  -4   4  12       19.85       22.75      1.53 o 
  -3   4  12      144.11      136.08      3.08 o 
  -2   4  12       75.77       69.23      2.34 o 
  -1   4  12      840.56      740.57     11.63 o 
   0   4  12     1347.85     1236.87     28.14 o 
   1   4  12      414.80      365.60      7.72 o 
   2   4  12       41.99       34.97      1.83 o 
   3   4  12        0.75        0.47      0.76 o 
   4   4  12        2.93        4.27      0.84 o 
   5   4  12       90.83       91.01      2.07 o 
   6   4  12        0.61        0.71      0.63 o 
  -6   5  12        0.21        1.33      0.66 o 
  -5   5  12       21.65       21.46      1.46 o 
  -4   5  12       22.18       27.66      1.96 o 
  -3   5  12      359.17      364.63      5.46 o 
  -2   5  12      107.33      107.57      2.53 o 
  -1   5  12     1688.69     1606.77     30.62 o 
   0   5  12       42.54       43.91      1.68 o 
   1   5  12      151.60      145.81      3.51 o 
   2   5  12        2.76        3.09      1.13 o 
   3   5  12       31.39       28.16      1.35 o 
   4   5  12       19.56       16.58      1.04 o 
   5   5  12        5.06        7.06      0.85 o 
   6   5  12      157.51      140.60      7.54 o 
  -6   6  12      101.52       99.94      2.17 o 
  -5   6  12       20.74       21.88      1.23 o 
  -4   6  12        6.87        6.39      0.87 o 
  -3   6  12        5.01        5.66      0.95 o 
  -2   6  12        0.53        0.20      0.73 o 
  -1   6  12      368.33      365.20      7.75 o 
   0   6  12       10.20        9.92      1.15 o 
   1   6  12      896.17      883.12     12.06 o 
   2   6  12       10.77       10.08      1.08 o 
   3   6  12       20.67       18.97      1.19 o 
   4   6  12       32.90       33.21      1.38 o 
   5   6  12       16.99       18.07      1.02 o 
  -5   7  12       19.93       19.61      1.35 o 
  -4   7  12       57.70       62.52      1.81 o 
  -3   7  12      134.59      144.27      2.92 o 
  -2   7  12       43.29       42.91      1.62 o 
  -1   7  12       76.94       80.61      1.93 o 
   0   7  12        0.22        0.31      0.68 o 
   1   7  12       54.28       52.13      1.77 o 
   2   7  12       18.72       23.88      1.38 o 
   3   7  12       45.34       54.72      1.70 o 
   4   7  12       51.36       55.72      1.84 o 
  -4   8  12       65.69       66.84      2.10 o 
  -3   8  12        1.32        1.29      0.67 o 
  -2   8  12        0.04        0.05      0.69 o 
  -1   8  12        4.95        6.49      0.86 o 
   0   8  12       65.72       68.50      1.58 o 
   1   8  12       56.18       64.50      1.50 o 
   2   8  12       45.69       55.35      1.82 o 
   3   8  12       35.44       37.82      1.61 o 
  -2   9  12       60.38       61.50      1.59 o 
  -1   9  12        8.93        9.01      0.87 o 
   0   9  12       18.17       14.50      0.80 o 
   1   9  12       17.16       22.83      0.98 o 
   2   9  12        3.06        2.31      0.68 o 
  -7   1  13        3.04        3.38      0.69 o 
  -6   1  13       46.83       46.31      1.50 o 
  -5   1  13        3.63        3.40      0.84 o 
  -4   1  13      104.91       95.84      2.29 o 
  -3   1  13       69.70       60.37      2.88 o 
  -2   1  13       15.09       17.32      1.55 o 
  -1   1  13       71.03       63.98      1.69 o 
   0   1  13      249.07      226.50      4.87 o 
   1   1  13       66.94       67.17      2.91 o 
   2   1  13       21.53       28.21      1.87 o 
   3   1  13      633.52      612.08     11.97 o 
   4   1  13        4.26        4.30      0.94 o 
   5   1  13       25.08       30.08      1.96 o 
   6   1  13      149.66      170.46      3.42 o 
  -7   2  13       15.34       15.60      1.07 o 
  -6   2  13        7.56        7.22      0.76 o 
  -5   2  13       81.95       81.13      1.92 o 
  -4   2  13       24.46       20.68      1.63 o 
  -3   2  13        6.31        4.50      0.96 o 
  -2   2  13        1.86        1.49      0.90 o 
  -1   2  13      313.80      287.56      5.68 o 
   0   2  13        0.83       -0.24      0.86 o 
   1   2  13      618.67      563.45      8.51 o 
   2   2  13       19.79       16.96      1.37 o 
   3   2  13        2.96        4.06      0.89 o 
   4   2  13      271.22      280.70      6.26 o 
   5   2  13       27.96       24.80      1.63 o 
   6   2  13       24.46       27.40      1.91 o 
  -7   3  13       32.23       34.73      2.33 o 
  -6   3  13       64.62       59.31      1.74 o 
  -5   3  13        0.17        0.17      0.76 o 
  -4   3  13       78.05       78.44      2.31 o 
  -3   3  13      107.07       95.24      2.63 o 
  -2   3  13      376.05      346.80      5.71 o 
  -1   3  13        2.19        2.99      0.95 o 
   0   3  13       23.86       19.11      1.39 o 
   1   3  13      417.00      408.47      5.08 o 
   2   3  13      556.62      539.34      8.91 o 
   3   3  13      375.33      362.97      6.65 o 
   4   3  13       16.07       17.39      1.07 o 
   5   3  13       97.40      102.14      3.19 o 
   6   3  13       12.53       19.03      1.13 o 
  -6   4  13       36.90       41.54      1.43 o 
  -5   4  13      244.75      260.05      6.79 o 
  -4   4  13       30.05       30.95      1.62 o 
  -3   4  13       84.11       86.82      2.50 o 
  -2   4  13      245.72      236.45      5.49 o 
  -1   4  13       96.79       85.21      2.12 o 
   0   4  13       53.23       49.36      2.08 o 
   1   4  13      243.55      228.64      6.78 o 
   2   4  13      121.06      107.01      2.47 o 
   3   4  13       53.86       53.91      2.03 o 
   4   4  13       10.62        9.08      0.95 o 
   5   4  13        0.07        0.40      0.72 o 
   6   4  13       12.06       10.21      1.69 o 
  -6   5  13        9.38       11.77      0.91 o 
  -5   5  13       10.73       14.51      1.02 o 
  -4   5  13      237.31      241.61      3.44 o 
  -3   5  13       86.09       80.77      2.30 o 
  -2   5  13      170.17      171.48      2.97 o 
  -1   5  13       93.93       95.61      2.86 o 
   0   5  13       60.53       57.99      1.98 o 
   1   5  13       67.91       68.57      2.22 o 
   2   5  13       41.05       45.07      2.11 o 
   3   5  13       31.02       23.96      1.31 o 
   4   5  13      102.82       97.87      2.03 o 
   5   5  13       70.36       66.45      3.23 o 
  -5   6  13        4.10        4.05      0.68 o 
  -4   6  13       30.94       35.45      1.43 o 
  -3   6  13        1.93        2.77      0.80 o 
  -2   6  13       24.10       24.18      1.34 o 
  -1   6  13        8.50        9.41      0.99 o 
   0   6  13      153.04      153.52      4.04 o 
   1   6  13      220.37      215.20      7.47 o 
   2   6  13       99.45      107.02      2.42 o 
   3   6  13      144.99      161.98      4.99 o 
   4   6  13        6.61        7.88      0.79 o 
   5   6  13        4.05        5.25      1.06 o 
  -4   7  13        3.20        4.40      0.77 o 
  -3   7  13       23.45       22.40      1.27 o 
  -2   7  13        2.53        1.49      0.71 o 
  -1   7  13        0.63        1.58      0.70 o 
   0   7  13        1.52        2.88      0.79 o 
   1   7  13       40.85       45.14      1.69 o 
   2   7  13       89.33       95.88      2.28 o 
   3   7  13       96.90       94.85      1.86 o 
   4   7  13       32.52       38.40      2.00 o 
  -3   8  13        3.80        3.31      0.79 o 
  -2   8  13        1.93        1.66      0.58 o 
  -1   8  13       69.40       79.83      1.61 o 
   0   8  13        1.38        1.98      0.62 o 
   1   8  13       46.96       49.05      1.20 o 
   2   8  13        2.89        2.77      0.63 o 
   3   8  13       61.56       60.43      2.91 o 
  -1   9  13        0.23        0.17      0.80 o 
   0   9  13       17.37       15.63      1.96 o 
  -6   0  14        4.76        4.82      0.88 o 
  -5   0  14       42.39       43.90      2.11 o 
  -4   0  14       54.08       44.62      2.62 o 
  -3   0  14       20.50       13.36      1.83 o 
  -2   0  14      462.92      412.51      6.78 o 
  -1   0  14      291.66      269.21      5.74 o 
   0   0  14      260.01      260.89      8.70 o 
   1   0  14      191.28      201.74      6.31 o 
   2   0  14      704.34      774.49     16.64 o 
   3   0  14        0.13        0.41      1.19 o 
   4   0  14      289.10      304.39      5.53 o 
   5   0  14      820.77      784.78      9.27 o 
   6   0  14       67.74       67.55      2.39 o 
  -6   1  14        9.33        6.00      0.74 o 
  -5   1  14       19.43       19.38      1.23 o 
  -4   1  14       90.05       90.06      2.14 o 
  -3   1  14      153.54      143.22      4.29 o 
  -2   1  14        0.44        2.22      1.04 o 
  -1   1  14       97.98       75.66      2.19 o 
   0   1  14        7.84        9.24      1.20 o 
   1   1  14       84.75       77.89      3.03 o 
   2   1  14        7.38        5.57      1.42 o 
   3   1  14      378.81      387.85     11.36 o 
   4   1  14        1.30        0.60      0.81 o 
   5   1  14       51.23       51.48      2.23 o 
   6   1  14      227.27      238.51      7.01 o 
  -6   2  14       12.51       10.51      0.91 o 
  -5   2  14        5.83        5.86      0.95 o 
  -4   2  14       30.73       22.68      1.45 o 
  -3   2  14       45.47       34.04      1.94 o 
  -2   2  14        3.67        2.54      0.94 o 
  -1   2  14        9.93        7.71      1.00 o 
   0   2  14       64.28       54.55      2.00 o 
   1   2  14        1.32        1.12      0.94 o 
   2   2  14       39.39       35.61      1.76 o 
   3   2  14       87.81       95.16      2.23 o 
   4   2  14      421.08      412.36      9.93 o 
   5   2  14       27.34       23.57      1.26 o 
   6   2  14        2.55        2.43      0.96 o 
  -6   3  14       23.65       22.26      1.43 o 
  -5   3  14       12.36       11.21      1.01 o 
  -4   3  14       11.03       12.42      1.30 o 
  -3   3  14        1.99        1.19      0.88 o 
  -2   3  14       49.30       42.22      1.85 o 
  -1   3  14        0.22       -0.21      0.78 o 
   0   3  14       38.87       33.31      1.63 o 
   1   3  14       92.97       90.77      2.75 o 
   2   3  14       73.21       70.07      2.05 o 
   3   3  14       15.12       14.85      1.15 o 
   4   3  14        1.93        1.78      0.74 o 
   5   3  14       17.68       19.88      1.26 o 
  -6   4  14       10.81       11.81      1.03 o 
  -5   4  14       15.94       15.93      1.03 o 
  -4   4  14       15.59       16.28      1.21 o 
  -3   4  14       20.87       23.88      1.48 o 
  -2   4  14        8.32        7.85      1.05 o 
  -1   4  14       28.68       29.74      1.39 o 
   0   4  14       29.38       31.49      1.71 o 
   1   4  14       25.38       23.85      1.65 o 
   2   4  14        2.38        3.48      0.88 o 
   3   4  14        4.77        4.30      0.90 o 
   4   4  14        2.07        1.53      0.69 o 
   5   4  14       15.36       16.16      1.07 o 
  -5   5  14       74.23       75.92      1.56 o 
  -4   5  14       15.07       18.55      1.17 o 
  -3   5  14      193.71      198.00      5.23 o 
  -2   5  14        2.73        4.20      0.87 o 
  -1   5  14       16.91       18.20      1.15 o 
   0   5  14        7.76        7.95      1.12 o 
   1   5  14       24.24       25.62      1.62 o 
   2   5  14       79.90       83.86      2.42 o 
   3   5  14       27.93       29.64      1.36 o 
   4   5  14       73.96       77.68      2.21 o 
  -5   6  14        2.56        2.50      0.78 o 
  -4   6  14        0.73       -0.05      0.56 o 
  -3   6  14        2.38        2.56      0.75 o 
  -2   6  14       48.89       47.49      1.69 o 
  -1   6  14      118.23      118.65      2.25 o 
   0   6  14      306.27      325.67      7.41 o 
   1   6  14       11.31       14.55      1.25 o 
   2   6  14      176.35      193.95      3.84 o 
   3   6  14       53.74       53.92      1.64 o 
   4   6  14       11.53        9.29      1.29 o 
  -4   7  14        5.55        5.32      0.88 o 
  -3   7  14       40.80       41.83      1.42 o 
  -2   7  14       60.34       70.53      1.85 o 
  -1   7  14       39.69       35.37      1.35 o 
   0   7  14        9.06       11.06      0.94 o 
   1   7  14        6.21       10.73      0.91 o 
   2   7  14      184.64      205.95      4.97 o 
   3   7  14       25.84       22.47      1.10 o 
  -2   8  14        2.54        3.29      0.83 o 
  -1   8  14       14.67       14.16      0.91 o 
   0   8  14      116.84      127.89      2.88 o 
   1   8  14        2.90        2.53      0.71 o 
  -6   1  15        1.02        0.36      0.63 o 
  -5   1  15       33.97       36.50      2.08 o 
  -4   1  15        5.88        8.60      1.10 o 
  -3   1  15       10.68       14.44      1.33 o 
  -2   1  15      105.91       96.71      2.42 o 
  -1   1  15        5.24        4.75      0.93 o 
   0   1  15      112.49      104.22      2.87 o 
   1   1  15       63.61       66.12      2.73 o 
   2   1  15       56.11       64.55      2.66 o 
   3   1  15        0.28        0.39      0.84 o 
   4   1  15      137.01      154.10      3.09 o 
   5   1  15       76.80       77.05      1.90 o 
  -6   2  15        0.10       -0.02      0.74 o 
  -5   2  15        4.49        3.37      0.77 o 
  -4   2  15       56.47       52.56      1.89 o 
  -3   2  15       70.99       71.84      2.55 o 
  -2   2  15       22.92       23.31      1.46 o 
  -1   2  15       93.00       92.18      2.24 o 
   0   2  15       19.27       19.45      1.41 o 
   1   2  15      133.07      141.10      3.21 o 
   2   2  15       21.30       23.38      1.62 o 
   3   2  15       87.48       94.41      2.17 o 
   4   2  15       80.84       76.13      1.74 o 
   5   2  15        0.59        0.89      0.79 o 
  -6   3  15        5.53        5.24      1.23 o 
  -5   3  15       82.25       87.99      1.91 o 
  -4   3  15       56.55       55.57      2.16 o 
  -3   3  15        0.44        0.66      0.84 o 
  -2   3  15        4.17        5.97      1.05 o 
  -1   3  15        6.82        4.80      0.88 o 
   0   3  15       23.15       20.41      1.32 o 
   1   3  15        6.51        5.93      1.04 o 
   2   3  15      151.69      154.27      4.02 o 
   3   3  15       33.18       33.83      1.47 o 
   4   3  15       80.70       87.29      1.94 o 
   5   3  15       16.14       17.07      1.46 o 
  -5   4  15        2.71        2.22      0.59 o 
  -4   4  15        8.66        8.87      0.90 o 
  -3   4  15       70.49       74.57      1.98 o 
  -2   4  15       14.51       16.13      1.23 o 
  -1   4  15       86.68       88.19      2.08 o 
   0   4  15       12.83       14.94      1.26 o 
   1   4  15      184.21      179.27      3.73 o 
   2   4  15       60.10       61.73      1.81 o 
   3   4  15       15.01       13.59      1.09 o 
   4   4  15       21.78       21.77      1.22 o 
  -5   5  15       20.96       22.21      2.08 o 
  -4   5  15       64.35       70.80      1.69 o 
  -3   5  15        0.41        0.40      0.66 o 
  -2   5  15        2.68        2.24      0.76 o 
  -1   5  15       34.34       34.44      1.40 o 
   0   5  15       31.14       32.65      1.50 o 
   1   5  15       89.89       91.94      2.69 o 
   2   5  15       21.64       23.72      1.57 o 
   3   5  15       98.40      101.30      2.06 o 
   4   5  15       56.05       51.83      2.07 o 
  -4   6  15       36.49       38.93      1.19 o 
  -3   6  15        5.53        6.44      0.73 o 
  -2   6  15        0.05       -0.01      0.69 o 
  -1   6  15        0.05       -0.58      0.64 o 
   0   6  15       14.30       18.18      1.24 o 
   1   6  15       80.31       79.32      2.35 o 
   2   6  15       42.75       45.48      1.70 o 
   3   6  15       72.07       73.39      1.73 o 
  -3   7  15        1.81        2.22      1.61 o 
  -2   7  15        0.01       -0.10      0.59 o 
  -1   7  15       11.35       10.78      0.81 o 
   0   7  15       12.77       12.60      0.93 o 
   1   7  15       11.74       14.95      1.07 o 
   2   7  15       14.32       10.36      0.85 o 
  -5   0  16        0.65        0.11      0.78 o 
  -4   0  16       21.11       23.81      1.62 o 
  -3   0  16      157.12      163.36      4.87 o 
  -2   0  16       92.48      100.72      5.01 o 
  -1   0  16        2.64        5.35      1.46 o 
   0   0  16      732.30      718.99     12.42 o 
   1   0  16       24.78       27.69      2.73 o 
   2   0  16        2.05        2.30      1.44 o 
   3   0  16        0.41        0.71      1.25 o 
   4   0  16      114.63      117.11      4.13 o 
  -5   1  16        2.11        1.72      0.68 o 
  -4   1  16       69.89       72.75      1.93 o 
  -3   1  16        0.98        0.32      0.73 o 
  -2   1  16      223.38      205.09      3.88 o 
  -1   1  16      120.34      103.13      2.40 o 
   0   1  16       18.29       15.26      1.57 o 
   1   1  16       19.99       25.35      1.86 o 
   2   1  16       60.56       68.76      2.57 o 
   3   1  16      146.74      165.26      3.26 o 
   4   1  16       31.94       32.81      1.27 o 
  -5   2  16        9.67       12.14      0.96 o 
  -4   2  16        0.58        0.25      0.78 o 
  -3   2  16        1.58        1.36      0.91 o 
  -2   2  16       14.69       14.88      1.29 o 
  -1   2  16        0.24       -0.09      0.69 o 
   0   2  16        9.31       10.11      1.07 o 
   1   2  16        1.29        1.74      0.88 o 
   2   2  16      136.00      140.05      3.27 o 
   3   2  16       43.32       46.73      1.92 o 
   4   2  16       63.30       63.08      2.07 o 
  -5   3  16       10.06       11.77      0.87 o 
  -4   3  16       11.62       12.66      1.00 o 
  -3   3  16        6.03        6.18      1.08 o 
  -2   3  16        4.35        3.70      1.04 o 
  -1   3  16       18.23       19.82      1.26 o 
   0   3  16        7.00        6.21      0.94 o 
   1   3  16       16.13       17.33      1.19 o 
   2   3  16        5.40        5.70      0.87 o 
   3   3  16        8.05        7.11      0.91 o 
   4   3  16       37.29       40.82      2.79 o 
  -4   4  16        1.65        1.02      0.59 o 
  -3   4  16        0.38        0.32      0.62 o 
  -2   4  16        5.38        8.46      1.06 o 
  -1   4  16       23.63       23.76      1.19 o 
   0   4  16       50.73       56.86      1.86 o 
   1   4  16        5.03        4.09      0.90 o 
   2   4  16       11.69       11.79      1.02 o 
   3   4  16        6.23        4.97      0.77 o 
  -4   5  16        2.85        3.00      0.67 o 
  -3   5  16        0.22        0.12      0.56 o 
  -2   5  16       46.37       46.04      1.56 o 
  -1   5  16        2.88        2.94      0.74 o 
   0   5  16        9.12        9.66      0.89 o 
   1   5  16       17.73       22.16      1.38 o 
   2   5  16       26.60       28.04      1.39 o 
   3   5  16      109.74      121.06      3.69 o 
  -3   6  16       46.64       50.17      1.91 o 
  -2   6  16       51.44       55.45      1.75 o 
  -1   6  16       21.84       23.99      1.48 o 
   0   6  16       67.75       75.32      2.33 o 
   1   6  16      122.22      140.10      2.46 o 
   2   6  16       15.10       18.82      1.03 o 
   0   7  16        8.29        8.71      1.52 o 
  -5   1  17        1.93        3.22      1.35 o 
  -4   1  17       37.61       36.74      2.00 o 
  -3   1  17        0.12       -0.64      0.65 o 
  -2   1  17        9.64        7.67      1.14 o 
  -1   1  17       24.04       21.55      1.23 o 
   0   1  17       19.53       24.10      1.62 o 
   1   1  17        4.90        4.06      1.06 o 
   2   1  17      132.15      141.99      3.47 o 
   3   1  17        9.93       11.66      1.10 o 
   4   1  17        2.00        1.59      1.28 o 
  -4   2  17       14.31       16.94      1.09 o 
  -3   2  17        0.10        0.02      0.72 o 
  -2   2  17      102.39      103.10      2.55 o 
  -1   2  17       18.89       17.02      1.01 o 
   0   2  17      146.41      146.27      3.13 o 
   1   2  17        1.94       -0.03      0.83 o 
   2   2  17       17.11       22.34      1.46 o 
   3   2  17       13.20       13.51      1.07 o 
  -4   3  17       68.79       88.84      1.88 o 
  -3   3  17       12.94       12.23      1.06 o 
  -2   3  17       17.46       15.10      1.21 o 
  -1   3  17        8.30        6.63      0.92 o 
   0   3  17       12.31       11.49      1.02 o 
   1   3  17        9.94       11.16      1.18 o 
   2   3  17      252.67      285.11      9.91 o 
   3   3  17        9.55       10.78      1.08 o 
  -3   4  17        0.19        0.79      0.64 o 
  -2   4  17        4.23        3.78      0.75 o 
  -1   4  17       99.76      105.09      1.89 o 
   0   4  17      161.12      159.39      4.32 o 
   1   4  17        6.43        5.41      0.79 o 
   2   4  17        0.54        0.20      0.70 o 
  -3   5  17        9.84       10.94      1.12 o 
  -2   5  17       36.03       39.51      1.66 o 
  -1   5  17        3.80        4.39      0.69 o 
   0   5  17        8.37        7.81      0.93 o 
   1   5  17      102.33      109.39      3.72 o 
   2   5  17       20.08       20.28      1.45 o 
  -4   0  18       16.03       16.03      1.98 o 
  -3   0  18        4.78        4.12      1.07 o 
  -2   0  18      100.45      101.05      3.19 o 
  -1   0  18       66.54       61.86      2.17 o 
   0   0  18        2.77        7.48      1.46 o 
   1   0  18       75.36       83.59      3.14 o 
   2   0  18       20.60       23.41      1.88 o 
   3   0  18        0.22        1.93      0.97 o 
  -4   1  18       26.05       29.23      1.62 o 
  -3   1  18        3.48        2.86      0.75 o 
  -2   1  18       13.24       12.94      1.06 o 
  -1   1  18        2.41        0.44      0.66 o 
   0   1  18       32.29       35.45      1.58 o 
   1   1  18      147.00      178.58      3.05 o 
   2   1  18       38.00       42.56      1.58 o 
   3   1  18       51.01       55.51      2.48 o 
  -3   2  18       16.08       15.66      1.19 o 
  -2   2  18        5.02        5.41      0.84 o 
  -1   2  18       23.47       19.88      1.05 o 
   0   2  18       17.26       15.33      1.13 o 
   1   2  18       46.98       43.54      1.60 o 
   2   2  18        7.54        8.57      0.90 o 
  -3   3  18       14.66       14.94      1.32 o 
  -2   3  18       13.22       14.46      1.00 o 
  -1   3  18       39.65       46.63      1.57 o 
   0   3  18       54.91       63.53      2.06 o 
   1   3  18       18.25       16.66      1.27 o 
   2   3  18        2.96        3.76      1.03 o 
  -2   4  18      105.31      111.05     10.38 o 
  -1   4  18        4.55        4.85      0.98 o 
   0   4  18       11.36       13.72      1.37 o 
   1   4  18        6.12        6.38      1.11 o 
  -2   1  19       12.84       13.18      1.82 o 
  -1   1  19        0.01       -0.19      0.81 o 
   0   1  19        6.28        6.06      0.76 o 
   1   1  19       12.96       11.38      0.86 o 
  -2   2  19       10.35       13.07      1.63 o 
  -1   2  19       24.12       27.85      2.21 o 
   0   2  19        4.34        4.64      0.98 o 
   1   2  19       62.35       68.33      2.98 o 
                                                 
